# Supplementary material for: Comparative Genomic Analyses of Colletotrichum lindemuthianum Pathotypes with Different Virulence Levels and Lifestyles
Source: J Fungi (Basel). 2024 Sep 13;10(9):651. doi: 10.3390/jof10090651 (PMC11432805; doi:10.3390/jof10090651)
Supplement: Supplementary file 1 [file jof-10-00651-s001.zip › Supplementary Table S1.xlsx]

## Sheet: Table S1. InterPro domains of p
Table S1. InterPro domains of proteins in C. lindemuthianum pathotypes
InterPro ID	Definitions	P0	P1472	P1088	P2395
IPR015868	Glutaminase	1	1	1	1
IPR002018	Carboxylesterase, type B	27	29	26	29
IPR001128	Cytochrome P450	154	155	154	156
IPR006094	FAD linked oxidase, N-terminal	51	52	52	54
IPR012951	Berberine/berberine-like	27	27	27	27
IPR013149	Alcohol dehydrogenase, C-terminal	56	59	54	56
IPR013154	Alcohol dehydrogenase, N-terminal	46	50	45	49
IPR013094	Alpha/beta hydrolase fold-3	22	21	22	20
IPR011701	Major facilitator superfamily	270	273	271	268
IPR020946	Flavin monooxygenase-like	27	26	26	27
IPR002347	Short-chain dehydrogenase/reductase SDR	96	96	97	96
IPR027399	Alcohol dehydrogenase GroES-associated	2	2	1	1
IPR000073	Alpha/beta hydrolase fold-1	57	57	55	55
IPR011829	Tartrate dehydrogenase	2	2	2	2
IPR024084	Isopropylmalate dehydrogenase-like domain	7	7	7	7
IPR001722	Glycoside hydrolase, family 7	11	10	11	9
IPR001138	Zn(2)-C6 fungal-type DNA-binding domain	113	131	110	116
IPR002213	UDP-glucuronosyl/UDP-glucosyltransferase	9	9	9	10
IPR002161	Pyridoxal 5'-phosphate synthase subunit PdxT/SNO	1	1	1	1
IPR001852	Pyridoxal 5'-phosphate synthase subunit PdxS/SNZ	1	1	1	1
IPR033755	PdxS/SNZ N-terminal domain	1	1	1	1
IPR040009	Protein Mtf2/C5D6.12-like	1	1	1	1
IPR043837	Mtf2-like, C-terminal domain	1	1	1	1
IPR001680	WD40 repeat	81	82	79	82
IPR020915	Uncharacterised protein family UPF0311	2	2	2	2
IPR001849	Pleckstrin homology domain	9	9	9	9
IPR004182	GRAM domain	2	2	2	2
IPR004276	Glycosyltransferase family 28, N-terminal domain	8	8	8	8
IPR001357	BRCT domain	8	8	8	8
IPR004274	FCP1 homology domain	5	5	5	5
IPR011947	FCP1-like phosphatase, phosphatase domain	1	1	1	1
IPR039189	CTD phosphatase Fcp1	1	1	1	1
IPR009346	GRIM-19	1	1	1	1
IPR007673	Condensin subunit 1	1	1	1	1
IPR024324	Condensin complex subunit 1, N-terminal	1	1	1	1
IPR026971	Condensin subunit 1/Condensin-2 complex subunit D3	1	1	1	1
IPR032682	Condensin complex subunit 1, C-terminal	1	1	1	1
IPR000719	Protein kinase domain	106	109	106	105
IPR021131	Ribosomal protein L18e/L15P	3	3	3	3
IPR006555	ATP-dependent helicase, C-terminal	2	2	2	2
IPR010614	DEAD2	2	2	2	2
IPR013020	ATP-dependent helicase Rad3/Chl1-like	2	2	2	2
IPR028331	ATP-dependent RNA helicase CHL1/DDX11	1	1	1	1
IPR003593	AAA+ ATPase domain	3	3	3	3
IPR013105	Tetratricopeptide repeat 2	5	5	5	5
IPR019734	Tetratricopeptide repeat	10	10	10	10
IPR031350	Fungal STAND N-terminal Goodbye domain	2	2	2	2
IPR013766	Thioredoxin domain	14	13	14	14
IPR005123	Oxoglutarate/iron-dependent dioxygenase	25	25	25	24
IPR006710	Glycoside hydrolase, family 43	22	22	22	21
IPR003439	ABC transporter-like	64	59	62	58
IPR004898	Pectate lyase PlyH/PlyE-like	12	12	12	12
IPR000571	Zinc finger, CCCH-type	6	5	6	5
IPR003231	Acyl carrier protein (ACP)	1	1	1	1
IPR009081	Phosphopantetheine binding ACP domain	36	36	36	37
IPR010226	NADH-quinone oxidoreductase, chain I	1	1	1	1
IPR017896	4Fe-4S ferredoxin-type, iron-sulphur binding domain	2	2	2	2
IPR018108	Mitochondrial substrate/solute carrier	39	40	39	40
IPR037653	Cytochrome B pre-mRNA-processing protein 6	1	1	1	1
IPR019325	NEDD4/Bsd2	1	1	1	1
IPR000682	Protein-L-isoaspartate(D-aspartate) O-methyltransferase	1	1	1	1
IPR016040	NAD(P)-binding domain	17	18	17	18
IPR003140	Phospholipase/carboxylesterase/thioesterase	5	4	5	5
IPR008030	NmrA-like domain	26	27	26	27
IPR006439	HAD hydrolase, subfamily IA	11	12	11	12
IPR001248	Purine-cytosine permease	11	11	11	11
IPR026030	Purine-cytosine permease Fcy2/21/22	4	4	4	4
IPR001382	Glycoside hydrolase family 47	11	11	11	11
IPR010720	Alpha-L-arabinofuranosidase, C-terminal	2	2	2	2
IPR003663	Sugar/inositol transporter	59	64	59	67
IPR005828	Major facilitator, sugar transporter-like	112	111	115	112
IPR002654	Glycosyl transferase, family 25	2	2	2	2
IPR013595	Peptidase S33 tripeptidyl aminopeptidase-like, C-terminal	8	8	7	7
IPR006680	Amidohydrolase-related	25	25	25	25
IPR014311	Guanine deaminase	2	2	2	2
IPR001830	Glycosyl transferase, family 20	3	3	3	3
IPR003337	Trehalose-phosphatase	3	3	3	3
IPR006379	HAD-superfamily hydrolase, subfamily IIB	4	4	4	4
IPR000209	Peptidase S8/S53 domain	38	38	39	37
IPR001764	Glycoside hydrolase, family 3, N-terminal	22	22	22	22
IPR002772	Glycoside hydrolase family 3 C-terminal domain	20	20	20	20
IPR026891	Fibronectin type III-like domain	20	20	20	19
IPR011527	ABC transporter type 1, transmembrane domain	36	32	35	32
IPR039421	Type 1 protein exporter	15	13	15	13
IPR001509	NAD-dependent epimerase/dehydratase	24	23	24	23
IPR000757	Glycoside hydrolase family 16	21	22	21	21
IPR026992	Non-haem dioxygenase N-terminal domain	16	16	16	16
IPR006115	6-phosphogluconate dehydrogenase, NADP-binding	7	7	7	7
IPR029154	3-hydroxyisobutyrate dehydrogenase, NAD-binding domain	4	4	4	4
IPR004045	Glutathione S-transferase, N-terminal	16	17	16	16
IPR004046	Glutathione S-transferase, C-terminal	12	12	12	12
IPR007219	Transcription factor domain, fungi	127	136	128	135
IPR025444	Monooxygenase af470-like	2	2	2	1
IPR000873	AMP-dependent synthetase/ligase	45	46	47	46
IPR004813	Oligopeptide transporter, OPT superfamily	19	19	19	19
IPR002838	Mitochondrial biogenesis protein AIM24	2	2	2	2
IPR001752	Kinesin motor domain	11	11	11	11
IPR027640	Kinesin-like protein	10	10	10	10
IPR006652	Kelch repeat type 1	4	4	4	4
IPR015202	Galactose oxidase-like, Early set domain	3	3	3	3
IPR002016	Haem peroxidase	12	12	12	12
IPR002937	Amine oxidase	15	16	16	16
IPR003615	HNH nuclease	2	2	2	3
IPR005117	Nitrite/Sulfite reductase ferredoxin-like domain	2	2	2	2
IPR006067	Nitrite/sulphite reductase 4Fe-4S domain	2	2	2	2
IPR007419	BFD-like [2Fe-2S]-binding domain	1	1	1	1
IPR017941	Rieske [2Fe-2S] iron-sulphur domain	5	5	5	5
IPR023753	FAD/NAD(P)-binding domain	22	21	22	21
IPR010233	Ubiquinone biosynthesis O-methyltransferase	1	1	1	1
IPR013216	Methyltransferase type 11	13	13	13	13
IPR000422	3,4-dihydroxy-2-butanone 4-phosphate synthase, RibB	1	1	1	1
IPR006076	FAD dependent oxidoreductase	28	28	28	28
IPR011649	KaiB domain	1	1	1	1
IPR021858	Fungal transcription factor	65	64	65	63
IPR017805	SAM-dependent methyltransferase, EasF-type, putative	2	2	2	2
IPR019257	Histidine-specific methyltransferase, SAM-dependent	2	2	2	2
IPR013087	Zinc finger C2H2-type	15	17	15	16
IPR001853	DSBA-like thioredoxin domain	3	3	3	4
IPR003166	Transcription factor TFIIE beta subunit, DNA-binding domain	1	1	1	1
IPR016656	Transcription initiation factor TFIIE, beta subunit	1	1	1	1
IPR040501	TFA2, Winged helix domain 2	1	1	1	1
IPR001199	Cytochrome b5-like heme/steroid binding domain	27	26	27	25
IPR002189	F-actin-capping protein subunit alpha	1	1	1	1
IPR005475	Transketolase-like, pyrimidine-binding domain	6	6	6	6
IPR033248	Transketolase, C-terminal domain	5	5	5	5
IPR001547	Glycoside hydrolase, family 5	15	15	15	15
IPR015865	Riboflavin kinase domain, bacterial/eukaryotic	2	2	2	2
IPR023468	Riboflavin kinase	2	2	2	2
IPR001841	Zinc finger, RING-type	15	16	15	15
IPR004827	Basic-leucine zipper domain	13	12	13	12
IPR013910	Transcription factor PAP1	1	1	1	1
IPR005607	BSD domain	2	2	2	2
IPR019398	Pre-rRNA-processing protein TSR2	1	1	1	1
IPR019189	Ribosomal protein L27/L41, mitochondrial	1	1	1	1
IPR027470	Cation efflux protein, cytoplasmic domain	4	4	4	4
IPR003689	Zinc/iron permease	8	8	8	8
IPR000322	Glycoside hydrolase family 31	6	6	6	6
IPR025887	Glycoside hydrolase family 31, N-terminal domain	4	4	4	4
IPR003764	N-acetylglucosamine-6-phosphate deacetylase	1	1	1	1
IPR024061	NDT80 DNA-binding domain	3	3	3	3
IPR004547	Glucosamine-6-phosphate isomerase	3	3	3	2
IPR006148	Glucosamine/galactosamine-6-phosphate isomerase	3	3	3	3
IPR001312	Hexokinase	4	4	4	4
IPR022672	Hexokinase, N-terminal	4	4	4	4
IPR022673	Hexokinase, C-terminal	4	4	4	4
IPR004181	Zinc finger, MIZ-type	2	1	1	1
IPR026846	E3 SUMO-protein ligase Nse2 (Mms21)	1	1	1	1
IPR008251	Chromo shadow domain	1	1	1	1
IPR023780	Chromo domain	6	6	6	6
IPR019160	Exocyst complex component Sec3, C-terminal	1	1	1	1
IPR028258	Exocyst complex component Sec3, PIP2-binding N-terminal domain	1	1	1	1
IPR000569	HECT domain	6	6	6	6
IPR001017	Dehydrogenase, E1 component	3	3	3	3
IPR034616	2-oxoisovalerate dehydrogenase subunit alpha	1	1	1	1
IPR001544	Aminotransferase class IV	5	5	5	5
IPR004033	UbiE/COQ5 methyltransferase	1	1	1	1
IPR018829	Domain of unknown function DUF2433	1	1	1	1
IPR013941	Protein Zds1, C-terminal	1	1	1	1
IPR040206	Protein Zds1/2	1	1	1	1
IPR001806	Small GTPase	25	26	25	25
IPR013566	EF hand associated, type-1	1	1	1	1
IPR013567	EF hand associated, type-2	1	1	1	1
IPR011022	Arrestin C-terminal-like domain	3	3	3	3
IPR025676	Clr5 domain	3	6	5	5
IPR019156	Ataxin-10 domain	1	1	1	1
IPR002305	Aminoacyl-tRNA synthetase, class Ic	4	3	4	4
IPR002307	Tyrosine-tRNA ligase	2	2	2	2
IPR000845	Nucleoside phosphorylase domain	5	5	5	6
IPR010044	Methylthioadenosine phosphorylase (MTAP)	1	1	1	1
IPR009401	Mediator complex subunit Med13, C-terminal	1	1	1	1
IPR041285	MID domain of medPIWI	1	1	1	1
IPR012580	NUC153	2	2	2	2
IPR040382	Nucleolar protein 10/Enp2	1	1	1	1
IPR004839	Aminotransferase, class I/classII	22	22	22	22
IPR000717	Proteasome component (PCI) domain	14	14	14	14
IPR019585	26S proteasome regulatory subunit Rpn7/COP9 signalosome complex subunit 1	2	2	2	2
IPR035268	26S Proteasome non-ATPase regulatory subunit 6	1	1	1	1
IPR004971	mRNA (guanine-N(7))-methyltransferase domain	1	1	1	1
IPR039753	mRNA cap guanine-N7 methyltransferase	1	1	1	1
IPR001452	SH3 domain	17	17	17	17
IPR007461	Ysc84 actin-binding domain	4	4	4	4
IPR039897	BET1-like protein	2	2	2	2
IPR001164	Arf GTPase activating protein	4	4	4	4
IPR006139	D-isomer specific 2-hydroxyacid dehydrogenase, catalytic domain	9	9	8	9
IPR006140	D-isomer specific 2-hydroxyacid dehydrogenase, NAD-binding domain	12	13	12	12
IPR006236	D-3-phosphoglycerate dehydrogenase	1	1	1	1
IPR002550	CNNM, transmembrane domain	1	1	1	1
IPR019405	Lactonase, 7-bladed beta propeller	6	6	6	6
IPR000627	Intradiol ring-cleavage dioxygenase, C-terminal	7	7	7	7
IPR007535	Catechol dioxygenase, N-terminal	5	5	5	5
IPR000504	RNA recognition motif domain	55	58	55	57
IPR039780	CCR4-NOT transcription complex subunit 4	1	1	1	1
IPR001268	NADH:ubiquinone oxidoreductase, 30kDa subunit	1	1	1	1
IPR010218	NADH dehydrogenase, subunit C	1	1	1	1
IPR001563	Peptidase S10, serine carboxypeptidase	13	12	13	13
IPR012319	Formamidopyrimidine-DNA glycosylase, catalytic domain	1	1	1	1
IPR015886	DNA glycosylase/AP lyase, H2TH DNA-binding	1	1	1	1
IPR013096	Cupin 2, conserved barrel	8	8	8	8
IPR000014	PAS domain	9	9	9	9
IPR031606	Potassium transporter Kch	1	1	1	1
IPR002058	PAP/25A-associated	3	3	3	3
IPR000866	Alkyl hydroperoxide reductase subunit C/ Thiol specific antioxidant	5	5	5	4
IPR004648	Tetrapeptide transporter, OPT1/isp4	10	10	10	10
IPR002129	Pyridoxal phosphate-dependent decarboxylase	7	7	7	7
IPR010107	Glutamate decarboxylase	2	2	2	2
IPR001650	Helicase, C-terminal	69	69	68	69
IPR011545	DEAD/DEAH box helicase domain	42	42	42	40
IPR013922	Cyclin PHO80-like	6	6	6	6
IPR002523	Mg2+ transporter protein, CorA-like/Zinc transport protein ZntB	10	10	9	9
IPR039204	Magnesium transporter MRS2-like	1	1	1	1
IPR002867	IBR domain	9	9	9	9
IPR031127	E3 ubiquitin ligase RBR family	9	10	9	9
IPR005656	MmgE/PrpD	2	2	2	1
IPR012705	2-methylcitrate dehydratase PrpD	1	1	1	1
IPR019194	Transcription elongation factor Eaf, N-terminal	1	1	1	1
IPR009723	Pop1, N-terminal	1	1	1	1
IPR012590	POPLD domain	1	1	1	1
IPR039182	Ribonucleases P/MRP protein subunit Pop1	2	2	2	2
IPR000743	Glycoside hydrolase, family 28	16	16	16	14
IPR000070	Pectinesterase, catalytic	5	5	5	5
IPR001525	C-5 cytosine methyltransferase	3	3	3	3
IPR003265	HhH-GPD domain	6	6	6	6
IPR031669	Fibronectin type III domain, fungi	1	1	1	1
IPR031673	Chitin biosynthesis protein Chs5, N-terminal	1	1	1	1
IPR001253	Translation initiation factor 1A (eIF-1A)	1	1	1	1
IPR006196	RNA-binding domain, S1, IF1 type	2	2	2	2
IPR000697	WH1/EVH1 domain	1	1	1	1
IPR030214	Neural Wiskott-Aldrich syndrome protein	1	0	0	0
IPR006166	ERCC4 domain	3	3	3	3
IPR006167	DNA repair protein XPF	1	1	1	1
IPR019448	NT-type C2 domain	1	1	1	1
IPR039931	Protein FAM102-like	1	1	1	1
IPR013126	Heat shock protein 70 family	11	12	12	11
IPR004088	K Homology domain, type 1	8	8	8	8
IPR026699	Exosome complex RNA-binding protein 1/RRP40/RRP4	2	2	2	2
IPR041054	Exosome complex exonuclease Rrp40, N-terminal	1	1	1	1
IPR041677	DNA2/NAM7 helicase, helicase domain	7	7	6	7
IPR041679	DNA2/NAM7 helicase-like, C-terminal	9	9	9	9
IPR025110	AMP-binding enzyme, C-terminal domain	16	16	16	16
IPR027450	Alpha-ketoglutarate-dependent dioxygenase AlkB-like	6	6	6	6
IPR032852	DNA oxidative demethylase ALKBH2	2	2	2	2
IPR001461	Aspartic peptidase A1 family	17	17	17	17
IPR033121	Peptidase family A1 domain	17	17	17	16
IPR039786	Protein EFR3	1	1	1	1
IPR011419	ATP12, ATP synthase F1-assembly protein	1	1	1	1
IPR004083	Regulatory associated protein of TOR	1	1	1	1
IPR029347	Raptor, N-terminal CASPase-like domain	1	1	1	1
IPR004364	Aminoacyl-tRNA synthetase, class II (D/K/N)	8	8	8	7
IPR004523	Aspartate-tRNA synthetase, type 2	2	2	2	2
IPR002925	Dienelactone hydrolase	7	7	7	7
IPR000086	NUDIX hydrolase domain	19	18	19	19
IPR034733	Acetyl-CoA carboxylase	2	2	2	2
IPR006091	Acyl-CoA oxidase/dehydrogenase, central domain	9	9	9	9
IPR009075	Acyl-CoA dehydrogenase/oxidase C-terminal	9	9	9	9
IPR013786	Acyl-CoA dehydrogenase/oxidase, N-terminal	10	10	10	10
IPR019787	Zinc finger, PHD-finger	9	9	9	9
IPR006073	GTP binding domain	15	14	14	15
IPR003020	Bicarbonate transporter, eukaryotic	2	2	2	2
IPR011531	Bicarbonate transporter, C-terminal	2	2	2	2
IPR008278	4'-phosphopantetheinyl transferase domain	2	2	2	2
IPR018793	Cytochrome c oxidase assembly protein PET191	1	1	1	1
IPR007568	RTA-like protein	16	17	16	15
IPR001609	Myosin head, motor domain	4	4	4	4
IPR002928	Myosin tail	1	1	1	1
IPR004009	Myosin, N-terminal, SH3-like	1	1	1	1
IPR015021	Domain of unknown function DUF1907	1	1	1	1
IPR004841	Amino acid permease/ SLC12A domain	19	19	19	18
IPR002509	NodB homology domain	15	15	15	15
IPR000120	Amidase	7	7	7	7
IPR023631	Amidase signature domain	18	18	18	18
IPR040632	Sulfotransferase, S. mansonii-type	10	10	10	10
IPR002108	Actin-depolymerising factor homology domain	5	5	5	5
IPR028458	Twinfilin	1	1	1	1
IPR001810	F-box domain	27	28	28	25
IPR005103	Glycoside hydrolase, family 61	24	24	24	24
IPR001144	Heat-labile enterotoxin, A chain	1	1	1	1
IPR001578	Peptidase C12, ubiquitin carboxyl-terminal hydrolase	5	5	5	5
IPR000994	Peptidase M24	13	13	13	13
IPR007865	Aminopeptidase P, N-terminal	3	3	3	3
IPR000297	Peptidyl-prolyl cis-trans isomerase, PpiC-type	1	1	1	1
IPR001202	WW domain	9	10	10	10
IPR001529	DNA-directed RNA polymerase, M/15kDa subunit	2	2	2	2
IPR000218	Ribosomal protein L14P	2	2	2	2
IPR005745	Ribosomal protein L14P, bacterial-type	1	1	1	1
IPR001214	SET domain	25	24	25	24
IPR039977	Histone-lysine N-methyltransferase Suv4-20/Set9	1	1	1	1
IPR004688	Transition metal uptake transporter nickel/cobalt	1	1	1	1
IPR011541	Nickel/cobalt transporter, high-affinity	1	1	1	1
IPR001300	Peptidase C2, calpain, catalytic domain	3	3	3	3
IPR002594	Glycoside hydrolase family 12	6	6	6	6
IPR000683	Gfo/Idh/MocA-like oxidoreductase, N-terminal	15	16	14	15
IPR014758	Methionyl-tRNA synthetase	2	2	2	2
IPR015413	Methionyl/Leucyl tRNA synthetase	4	4	4	4
IPR024535	Pectate lyase superfamily protein	3	3	3	3
IPR019388	Fat storage-inducing transmembrane protein	1	1	1	1
IPR009163	ATP adenylyltransferase	2	2	2	2
IPR019200	ATP adenylyltransferase, C-terminal	2	2	2	2
IPR028927	Mannose-6-phosphate receptor	1	1	1	1
IPR001171	Ergosterol biosynthesis ERG4/ERG24	5	5	5	5
IPR004507	Flavin prenyltransferase UbiX-like	1	1	1	1
IPR000425	Major intrinsic protein	5	5	5	5
IPR026841	Inositolphosphotransferase Aur1/Ipt1	4	4	4	4
IPR001466	Beta-lactamase-related	12	12	11	11
IPR029010	ThuA-like domain	2	2	2	2
IPR020471	Aldo-keto reductase	4	4	4	4
IPR023210	NADP-dependent oxidoreductase domain	32	33	33	34
IPR001129	Membrane-associated, eicosanoid/glutathione metabolism (MAPEG) protein	2	2	2	2
IPR000675	Cutinase/acetylxylan esterase	16	16	16	16
IPR001229	Jacalin-like lectin domain	1	1	1	1
IPR002293	Amino acid/polyamine transporter I	21	21	21	21
IPR010349	L-asparaginase II	1	1	1	1
IPR018957	Zinc finger, C3HC4 RING-type	9	8	9	8
IPR002591	Type I phosphodiesterase/nucleotide pyrophosphatase/phosphate transferase	4	4	4	4
IPR039524	GPI ethanolamine phosphate transferase 3	1	1	1	1
IPR026822	Spp2/MOS2, G-patch domain	1	1	1	1
IPR001433	Oxidoreductase FAD/NAD(P)-binding	15	15	15	15
IPR008333	Flavoprotein pyridine nucleotide cytochrome reductase-like, FAD-binding domain	7	7	7	7
IPR000261	EH domain	3	3	3	3
IPR001766	Fork head domain	3	4	4	3
IPR012445	Autophagy-related protein 101	1	1	1	1
IPR006966	Peroxin-3	1	1	1	1
IPR007233	Trafficking protein particle complex subunit	2	2	2	2
IPR010730	Heterokaryon incompatibility	45	49	48	45
IPR009025	DNA-directed RNA polymerase, RBP11-like dimerisation domain	2	2	2	2
IPR016488	NADH dehydrogenase [ubiquinone] (complex I), alpha subcomplex, subunit 6	1	1	1	1
IPR001748	G10 protein	1	1	1	1
IPR018834	DNA/RNA-binding domain, Est1-type	2	2	2	4
IPR019458	Telomerase activating protein Est1	1	1	1	1
IPR011611	Carbohydrate kinase PfkB	4	3	4	3
IPR002171	Ribosomal protein L2	2	2	2	2
IPR022666	Ribosomal Proteins L2, RNA binding domain	2	2	2	2
IPR022669	Ribosomal protein L2, C-terminal	2	2	2	2
IPR013898	Protein of unknown function DUF1770, fungi	1	1	1	1
IPR004403	Peptide chain release factor eRF1/aRF1	1	1	1	1
IPR005140	eRF1 domain 1/Pelota-like	2	2	2	2
IPR005141	eRF1 domain 2	2	2	2	2
IPR005142	eRF1 domain 3	2	2	2	2
IPR002539	MaoC-like dehydratase domain	5	5	5	5
IPR006047	Glycosyl hydrolase, family 13, catalytic domain	13	12	13	12
IPR022567	Glycosyl hydrolase, C-terminal (DUF3459)	1	1	1	1
IPR031101	RNA polymerase-associated protein Ctr9	1	1	1	1
IPR001683	Phox homology	11	11	11	11
IPR001339	mRNA capping enzyme, catalytic domain	1	1	1	1
IPR013846	mRNA capping enzyme, C-terminal	1	1	1	1
IPR003958	Transcription factor CBF/NF-Y/archaeal histone domain	6	6	6	6
IPR027116	Negative cofactor 2 complex subunit alpha/DNA polymerase epsilon subunit C	1	1	1	1
IPR000403	Phosphatidylinositol 3-/4-kinase, catalytic domain	8	8	8	8
IPR015433	Phosphatidylinositol kinase	3	3	3	3
IPR021601	Phosphatidylinositol 4-kinase, Pik1, fungi	1	1	1	1
IPR007905	Emopamil-binding protein	3	3	3	3
IPR022036	Protein of unknown function DUF3605	2	2	2	2
IPR008506	SRP-independent targeting protein 2/TMEM208	1	1	1	1
IPR035425	CENP-T/Histone H4, histone fold	3	3	3	3
IPR006722	Trafficking protein particle complex subunit 2	2	2	2	2
IPR016340	Ribosomal protein L31, mitochondrial	1	1	1	1
IPR027157	Nuclear cap-binding protein subunit 2	1	1	1	1
IPR037700	Nucleoporin NUP88/NUP82	1	1	1	1
IPR013233	Glycosylphosphatidylinositol-mannosyltransferase I, PIG-X/PBN1	1	1	1	1
IPR042322	Protein Pbn1	1	1	1	1
IPR008422	Homeobox KN domain	4	4	4	4
IPR005247	YbhB/YbcL	1	1	1	0
IPR009288	Gamma-glutamylcyclotransferase, AIG2-like	4	4	4	4
IPR017939	Gamma-glutamylcyclotransferase	4	4	4	4
IPR002379	V-ATPase proteolipid subunit C-like domain	5	5	5	5
IPR011555	V-ATPase proteolipid subunit C, eukaryotic	3	3	3	3
IPR000547	Clathrin, heavy chain/VPS, 7-fold repeat	4	4	4	4
IPR007810	Pep3/Vps18/deep orange	1	1	1	1
IPR013148	Glycosyl hydrolase family 32, N-terminal	3	3	3	3
IPR013189	Glycosyl hydrolase family 32, C-terminal	3	3	3	3
IPR004582	Checkpoint protein Rad17/Rad24	1	1	1	1
IPR025337	Questin oxidase-like	3	3	3	3
IPR003462	Ornithine cyclodeaminase/mu-crystallin	2	2	2	2
IPR020683	Ankyrin repeat-containing domain	38	42	38	38
IPR003695	Ppx/GppA phosphatase	1	1	1	1
IPR019378	GDP-fucose protein O-fucosyltransferase	4	4	4	4
IPR002629	Cobalamin-independent methionine synthase MetE, C-terminal/archaeal	2	2	2	2
IPR006276	Cobalamin-independent methionine synthase	1	1	1	1
IPR013215	Cobalamin-independent methionine synthase MetE, N-terminal	1	1	1	1
IPR001155	NADH:flavin oxidoreductase/NADH oxidase, N-terminal	10	11	10	10
IPR016125	Peptidase C15, pyroglutamyl peptidase I-like	1	1	1	1
IPR029498	Prion-inhibition and propagation, HeLo domain	2	2	2	2
IPR002995	Surfeit locus 4	1	1	1	1
IPR014883	VRR-NUC domain	1	1	1	1
IPR033315	Fanconi-associated nuclease 1-like	1	1	1	1
IPR000589	Ribosomal protein S15	2	2	2	2
IPR012606	Ribosomal protein S13/S15, N-terminal	1	1	1	1
IPR023029	Ribosomal protein S15P	1	1	1	1
IPR006529	U2 snRNP auxilliary factor, large subunit, splicing factor	1	1	1	1
IPR011658	PA14 domain	7	7	7	7
IPR004843	Calcineurin-like phosphoesterase domain, ApaH type	24	24	24	23
IPR010259	Peptidase S8 propeptide/proteinase inhibitor I9	9	9	9	10
IPR041469	Subtilisin-like protease, fibronectin type-III domain	2	2	2	2
IPR002227	Tyrosinase copper-binding domain	21	22	21	21
IPR001117	Multicopper oxidase, type 1	16	16	15	17
IPR011706	Multicopper oxidase, type 2	17	18	17	18
IPR011707	Multicopper oxidase, type 3	17	17	16	16
IPR001289	Nuclear transcription factor Y subunit A	1	1	1	1
IPR002575	Aminoglycoside phosphotransferase	18	16	16	17
IPR006693	Partial AB-hydrolase lipase domain	1	1	1	1
IPR003959	ATPase, AAA-type, core	48	48	46	49
IPR006993	SH3-binding, glutamic acid-rich protein	1	1	1	1
IPR019171	Intermembrane space protein MIX23	1	1	1	1
IPR021183	N-terminal acetyltransferase A, auxiliary subunit	1	1	1	1
IPR000312	Glycosyl transferase, family 3	1	1	1	1
IPR005940	Anthranilate phosphoribosyl transferase	1	1	1	1
IPR017459	Glycosyl transferase family 3, N-terminal domain	1	1	1	1
IPR001206	Diacylglycerol kinase, catalytic domain	2	2	2	2
IPR010301	Nucleolar, Nop52	1	1	1	1
IPR001902	SLC26A/SulP transporter	7	7	7	7
IPR002645	STAS domain	6	6	6	6
IPR011547	SLC26A/SulP transporter domain	7	7	7	7
IPR008427	Extracellular membrane protein, CFEM domain	12	11	12	14
IPR002938	FAD-binding domain	43	43	44	45
IPR041542	Beta-xylosidase, C-terminal Concanavalin A-like domain	7	8	7	7
IPR014030	Beta-ketoacyl synthase, N-terminal	23	23	23	23
IPR014031	Beta-ketoacyl synthase, C-terminal	23	23	23	23
IPR040899	Fatty acid synthase subunit alpha, acyl carrier domain	2	2	2	2
IPR041550	Fatty acid synthase type I, helical	2	2	2	2
IPR001242	Condensation domain	13	13	13	13
IPR010071	Amino acid adenylation domain	10	10	10	10
IPR002110	Ankyrin repeat	10	11	11	13
IPR001204	Phosphate transporter	4	4	4	4
IPR003819	TauD/TfdA-like domain	20	20	20	21
IPR010573	Major facilitator transporter Str1/Tri12-like	7	8	8	5
IPR001962	Asparagine synthase	4	4	4	4
IPR006426	Asparagine synthase, glutamine-hydrolyzing	3	3	3	3
IPR017932	Glutamine amidotransferase type 2 domain	5	5	5	5
IPR005624	Haem degrading protein HbpS-like	1	1	1	1
IPR010371	Uncharacterised protein family UPF0303	1	1	1	1
IPR007728	Pre-SET domain	1	1	1	1
IPR032752	DC-UbP/UBTD2, N-terminal domain	1	1	1	1
IPR039869	Ubiquitin domain-containing protein 1/2	1	1	1	1
IPR002553	Clathrin/coatomer adaptor, adaptin-like, N-terminal	8	8	8	8
IPR011710	Coatomer beta subunit, C-terminal	1	1	1	1
IPR016460	Coatomer beta subunit (COPB1)	1	1	1	1
IPR029446	Coatomer beta subunit, appendage platform domain	1	1	1	1
IPR004023	Mago nashi protein	1	1	1	1
IPR018618	Vacuolar import/degradation protein Vid24	1	1	1	1
IPR000241	Putative RNA methylase domain	1	1	1	1
IPR013893	Ribonuclease P protein subunit Rpp40	1	1	1	1
IPR015965	tRNA ligase, phosphodiesterase	1	1	1	1
IPR015966	tRNA ligase, kinase domain, fungi	1	1	1	1
IPR019039	T4 RNA ligase 1, N-terminal	1	1	1	1
IPR018803	Putative stress-responsive protein	1	1	1	1
IPR010636	Cerato-ulmin hydrophobin family	1	1	1	1
IPR005937	26S proteasome regulatory subunit P45-like	6	6	6	6
IPR032501	Proteasomal ATPase OB C-terminal domain	5	5	5	5
IPR035254	26S Proteasome regulatory subunit 6A	1	1	1	1
IPR001790	Ribosomal protein L10P	3	3	3	3
IPR008816	Glycine zipper 2TM domain	2	2	2	2
IPR011058	Cyanovirin-N	5	5	6	6
IPR018392	NUDIX hydrolase domain	14	12	15	15
IPR003123	VPS9 domain	3	3	3	3
IPR003892	Ubiquitin system component CUE	4	4	4	4
IPR041545	RABX5, catalytic core helical domain	1	1	1	1
IPR015590	Aldehyde dehydrogenase domain	22	22	22	22
IPR000674	Aldehyde oxidase/xanthine dehydrogenase, a/b hammerhead	1	1	1	1
IPR001041	2Fe-2S ferredoxin-type iron-sulfur binding domain	2	3	2	2
IPR002346	Molybdopterin dehydrogenase, FAD-binding	1	1	1	1
IPR002888	[2Fe-2S]-binding	1	1	1	1
IPR005107	CO dehydrogenase flavoprotein, C-terminal	1	1	1	1
IPR008274	Aldehyde oxidase/xanthine dehydrogenase, molybdopterin binding	1	1	1	1
IPR014307	Xanthine dehydrogenase, small subunit	1	1	1	1
IPR013940	Meiosis specific protein Spo22/ZIP4/TEX11	1	1	1	1
IPR039057	Sporulation-specific protein 22	1	2	1	1
IPR001293	Zinc finger, TRAF-type	1	1	1	1
IPR027138	TNF receptor-associated factor 4	1	1	1	1
IPR043211	TNF receptor-associated factor TRAF	1	1	1	1
IPR003613	U box domain	2	2	2	2
IPR019474	Ubiquitin conjugation factor E4, core	1	1	1	1
IPR001365	Adenosine/AMP deaminase domain	6	6	6	6
IPR006330	Adenosine/adenine deaminase	2	2	2	2
IPR004636	Acetylornithine/Succinylornithine transaminase family	1	1	1	1
IPR005814	Aminotransferase class-III	11	11	11	10
IPR008902	Alpha-L-rhamnosidase, concanavalin-like domain	2	2	2	2
IPR013737	Bacterial alpha-L-rhamnosidase N-terminal	3	4	4	3
IPR035396	Alpha-L-rhamnosidase, six-hairpin glycosidase domain	8	8	8	8
IPR035398	Alpha-L-rhamnosidase C-terminal domain	6	6	6	6
IPR018939	Autophagy-related protein 27	1	1	1	1
IPR021950	Transcription factor Spt20	1	1	1	1
IPR000999	Ribonuclease III domain	5	6	5	6
IPR000172	Glucose-methanol-choline oxidoreductase, N-terminal	36	37	37	37
IPR007867	Glucose-methanol-choline oxidoreductase, C-terminal	36	36	36	36
IPR012132	Glucose-methanol-choline oxidoreductase	34	34	35	32
IPR033310	Mms4/EME1/EME2	1	1	1	1
IPR013078	Histidine phosphatase superfamily, clade-1	10	10	10	10
IPR007065	HPP	1	1	1	1
IPR034294	Aquaporin transporter	3	3	3	3
IPR002022	Pectate lyase	14	14	14	14
IPR001163	LSM domain, eukaryotic/archaea-type	12	14	13	14
IPR016487	Sm-like protein Lsm6/SmF	2	2	2	2
IPR000277	Cys/Met metabolism, pyridoxal phosphate-dependent enzyme	9	9	9	9
IPR007502	Helicase-associated domain	9	9	9	9
IPR011709	Domain of unknown function DUF1605	8	8	8	8
IPR044285	Periodic tryptophan protein 1	1	1	1	1
IPR001792	Acylphosphatase-like domain	1	1	1	1
IPR010756	Telomere length and silencing protein 1	1	1	1	1
IPR001783	Lumazine-binding protein	1	1	1	1
IPR026017	Lumazine-binding domain	1	1	1	1
IPR005843	Alpha-D-phosphohexomutase, C-terminal	2	2	2	2
IPR005844	Alpha-D-phosphohexomutase, alpha/beta/alpha domain I	2	2	2	2
IPR010996	DNA polymerase beta-like, N-terminal domain	1	1	1	1
IPR018944	DNA polymerase lambda, fingers domain	1	1	1	1
IPR028207	DNA polymerase beta, palm domain	1	1	1	1
IPR029398	DNA polymerase beta, thumb domain	1	1	1	1
IPR001905	Ammonium transporter	4	4	4	4
IPR024041	Ammonium transporter AmtB-like domain	4	4	4	4
IPR021665	Mediator complex, subunit Med16	1	1	1	1
IPR003000	Sirtuin family	7	7	7	7
IPR000330	SNF2, N-terminal	26	28	27	27
IPR025260	Domain of unknown function DUF4208	1	1	1	1
IPR007209	RNase L inhibitor RLI-like, possible metal-binding domain	2	2	2	2
IPR013283	RLI1	1	1	1	1
IPR002713	FF domain	2	2	2	2
IPR039726	Pre-mRNA-processing factor Prp40	2	2	2	2
IPR024662	Trafficking protein particle complex II-specific subunit 65	1	1	1	1
IPR013948	DNA replication regulator Sld3, C-terminal	1	1	1	1
IPR042511	DNA replication regulator Sld3	1	1	1	1
IPR002376	Formyl transferase, N-terminal	3	2	3	2
IPR013933	Chromatin-remodelling complex, RSC SWI/SNF subunit Rsc7/Swp82	2	2	2	2
IPR001900	Ribonuclease II/R	3	3	3	3
IPR002716	PIN domain	1	1	1	1
IPR033770	Exosome complex exonuclease RRP44, S1 domain	1	1	1	1
IPR033771	Rrp44-like cold shock domain	1	1	1	1
IPR041505	Dis3-like cold-shock domain 2	2	2	2	2
IPR014813	Guanine nucleotide-binding protein-like 3, N-terminal domain	1	1	1	1
IPR041492	Haloacid dehalogenase-like hydrolase	10	9	10	9
IPR001356	Homeobox domain	4	3	4	4
IPR006222	Aminomethyltransferase, folate-binding domain	3	3	3	3
IPR006223	Glycine cleavage system T protein	1	1	1	1
IPR013977	Glycine cleavage T-protein, C-terminal barrel domain	2	2	2	2
IPR028896	Aminomethyltransferase-like	1	1	1	1
IPR019601	Oxoglutarate/iron-dependent oxygenase, C-terminal degradation domain	1	1	1	1
IPR039558	Prolyl 3,4-dihydroxylase TPA1/OFD1, N-terminal domain	1	1	1	1
IPR000192	Aminotransferase class V domain	8	8	8	8
IPR000056	Ribulose-phosphate 3-epimerase-like	1	1	1	1
IPR007577	Glycosyltransferase, DXD sugar-binding motif	8	8	8	8
IPR039367	Initiation-specific alpha-1,6-mannosyltransferase Och1-like	5	5	5	5
IPR002893	Zinc finger, MYND-type	4	6	4	6
IPR027974	Domain of unknown function DUF4470	3	3	3	3
IPR002889	Carbohydrate-binding WSC	14	15	15	15
IPR000028	Chloroperoxidase	9	9	9	9
IPR000270	PB1 domain	4	4	4	4
IPR000644	CBS domain	6	6	6	6
IPR001865	Ribosomal protein S2	2	2	2	2
IPR005706	Ribosomal protein S2, bacteria/mitochondria/plastid	1	1	1	1
IPR015416	Zinc finger, H2C2-type, histone UAS binding	1	1	1	1
IPR002423	Chaperonin Cpn60/TCP-1 family	10	10	10	10
IPR012720	T-complex protein 1, eta subunit	1	1	1	1
IPR006133	DNA-directed DNA polymerase, family B, exonuclease domain	4	4	4	4
IPR006134	DNA-directed DNA polymerase, family B, multifunctional domain	5	4	5	4
IPR013697	DNA polymerase epsilon, catalytic subunit A, C-terminal	1	1	1	1
IPR029703	DNA polymerase epsilon catalytic subunit	1	1	1	1
IPR022533	Cox20	1	1	1	1
IPR008183	Aldose 1-/Glucose-6-phosphate 1-epimerase	3	3	3	3
IPR037647	HIRA-interacting protein 3	1	1	1	1
IPR012766	Alpha,alpha-trehalose-phosphate synthase	1	1	1	1
IPR013863	Vacuolar import/degradation Vid27, C-terminal	1	1	1	1
IPR040458	Vacuolar import/degradation Vid27	1	1	1	1
IPR040768	Vid27, PH-like domain	1	1	1	1
IPR040979	Vid27, N-terminal	1	1	1	1
IPR010795	Prenylcysteine lyase	1	1	1	1
IPR012722	T-complex protein 1, zeta subunit	1	1	1	1
IPR007320	Programmed cell death protein 2, C-terminal	1	1	1	1
IPR009374	Eukaryotic translation initiation factor 3 subunit K	1	1	1	1
IPR033464	CSN8/PSMD8/EIF3K	2	2	2	2
IPR012309	DNA ligase, ATP-dependent, C-terminal	3	3	3	3
IPR012310	DNA ligase, ATP-dependent, central	3	4	3	4
IPR026739	AP complex subunit beta	3	3	3	3
IPR002634	BolA protein	3	3	3	3
IPR002678	GTP cyclohydrolase 1 type 2/Nif3	1	1	1	1
IPR014812	Vacuolar protein sorting-associated protein 51	1	1	1	1
IPR013894	RecQ mediated genome instability protein, N-terminal	1	1	1	1
IPR039226	Ski3/TTC37	1	1	1	1
IPR040962	Tetratricopeptide-like repeat	1	1	1	1
IPR041036	Glycoside hydrolase family 5, C-terminal domain	2	2	2	2
IPR011387	Translation initiation factor 2A	1	1	1	1
IPR013979	Translation initiation factor, beta propellor-like domain	3	3	3	3
IPR013929	RNA polymerase II-associated protein 1, C-terminal	1	1	1	1
IPR013930	RNA polymerase II-associated protein 1, N-terminal	1	1	1	1
IPR039913	RNA polymerase II-associated protein RPAP1/Rba50	1	1	1	1
IPR014840	Hpc2-related domain	1	1	1	1
IPR007019	Surfeit locus 6	1	1	1	1
IPR029190	Ribosomal RNA-processing protein 14/surfeit locus protein 6, C-terminal domain	1	1	1	1
IPR008628	Golgi phosphoprotein 3-like	1	1	1	1
IPR002733	AMMECR1 domain	1	1	1	1
IPR023473	AMMECR1	1	1	1	1
IPR032633	ThiJ/PfpI family-like	1	1	1	1
IPR006328	L-2-Haloacid dehalogenase	2	2	2	2
IPR022099	Protein of unknown function DUF3638	2	2	2	2
IPR022105	Protein of unknown function DUF3645	2	2	2	2
IPR032805	Wax synthase domain	2	2	2	2
IPR044851	Wax synthase	1	1	1	2
IPR000477	Reverse transcriptase domain	1	1	1	1
IPR003545	Telomerase reverse transcriptase	1	1	1	1
IPR000219	Dbl homology (DH) domain	5	6	6	5
IPR004148	BAR domain	5	5	5	5
IPR021740	Velvet factor	4	4	4	4
IPR037525	Velvet domain	4	4	4	4
IPR022024	Protein of unknown function DUF3602	4	4	4	4
IPR000257	Uroporphyrinogen decarboxylase (URO-D)	1	1	1	1
IPR006361	Uroporphyrinogen decarboxylase HemE	1	1	1	1
IPR005556	SUN family	2	2	2	2
IPR004352	Glycoside-hydrolase family GH114, TIM-barrel domain	1	1	1	1
IPR023801	Histone deacetylase domain	4	4	4	4
IPR006509	Splicing factor, RBM39-like	1	1	1	1
IPR029123	Splicing factor RBM39, linker	1	1	1	1
IPR000089	Biotin/lipoyl attachment	10	10	10	10
IPR001078	2-oxoacid dehydrogenase acyltransferase, catalytic domain	4	4	4	4
IPR006255	Dihydrolipoamide succinyltransferase	2	2	2	2
IPR002035	von Willebrand factor, type A	5	5	5	5
IPR007902	Centromere protein Chl4/mis15/CENP-N	1	1	1	1
IPR001130	TatD family	3	3	3	3
IPR000788	Ribonucleotide reductase large subunit, C-terminal	1	1	1	1
IPR005144	ATP-cone domain	1	1	1	1
IPR013346	Ribonucleotide reductase, class I , alpha subunit	1	1	1	1
IPR013509	Ribonucleotide reductase large subunit, N-terminal	1	1	1	1
IPR039718	Ribonucleoside-diphosphate reductase large subunit	1	1	1	1
IPR007529	Zinc finger, HIT-type	2	3	3	3
IPR001194	cDENN domain	2	2	2	2
IPR005113	uDENN domain	2	2	2	2
IPR037445	Melanoma-associated antigen	2	2	2	2
IPR003829	Pirin, N-terminal domain	2	2	2	2
IPR008778	Pirin, C-terminal domain	1	1	1	1
IPR031924	Glycosyl hydrolase family 115	2	2	2	2
IPR041437	Gylcosyl hydrolase 115 C-terminal domain	2	2	2	2
IPR003807	Domain of unknown function DUF202	5	5	5	5
IPR005334	Dynein light chain Tctex-1 like	1	1	1	1
IPR006137	NADH:ubiquinone oxidoreductase-like, 20kDa subunit	1	1	1	1
IPR006138	NADH-ubiquinone oxidoreductase, 20 Kd subunit	1	1	1	1
IPR001381	3-dehydroquinate dehydratase type I	3	3	3	3
IPR005720	Dihydroorotate dehydrogenase domain	2	2	2	2
IPR040112	Developmental regulatory protein WetA	1	1	1	1
IPR010308	TRP, C-terminal	5	5	5	5
IPR032800	ML-like domain	4	4	4	4
IPR040241	Transient receptor potential channel Flc/Pkd2-like	6	6	5	6
IPR021840	Protein of unknown function DUF3433	8	8	8	8
IPR009571	Membrane protein SUR7/Rim9-like, fungi	7	7	7	7
IPR012336	Thioredoxin-like fold	3	3	3	3
IPR033468	Metaxin, glutathione S-transferase domain	2	2	2	2
IPR003877	SPRY domain	3	3	3	3
IPR006594	LIS1 homology motif	4	3	3	4
IPR024964	CTLH/CRA C-terminal to LisH motif domain	4	4	4	4
IPR013175	INO80 complex, subunit Ies4	1	1	1	1
IPR000898	Indoleamine 2,3-dioxygenase	5	5	5	5
IPR000965	GPR domain	1	1	1	1
IPR002671	Ribosomal protein L22e	1	1	1	1
IPR002794	Protein of unknown function DUF92, TMEM19	1	1	1	1
IPR007541	Uncharacterised protein family, basic secretory protein	1	1	1	1
IPR024395	CLASP N-terminal domain	1	1	1	1
IPR000198	Rho GTPase-activating protein domain	7	7	7	7
IPR001781	Zinc finger, LIM-type	4	4	4	4
IPR006683	Thioesterase domain	9	9	9	9
IPR006600	HTH CenpB-type DNA-binding domain	2	2	2	2
IPR021833	Protein of unknown function DUF3425	10	9	10	10
IPR003171	Methylenetetrahydrofolate reductase-like	2	2	2	2
IPR004621	Eukaryotic-type methylenetetrahydrofolate reductase	2	2	2	2
IPR006935	Helicase/UvrB, N-terminal	4	4	4	4
IPR007304	TAP46-like protein	1	1	1	1
IPR002082	Aspartate carbamoyltransferase	1	1	1	1
IPR002474	Carbamoyl-phosphate synthase small subunit, N-terminal domain	2	2	2	2
IPR005479	Carbamoyl-phosphate synthetase large subunit-like, ATP-binding domain	7	7	7	7
IPR005480	Carbamoyl-phosphate synthetase, large subunit oligomerisation domain	2	2	2	2
IPR006131	Aspartate/ornithine carbamoyltransferase, Asp/Orn-binding domain	2	2	2	2
IPR006132	Aspartate/ornithine carbamoyltransferase, carbamoyl-P binding	2	2	2	2
IPR006274	Carbamoyl-phosphate synthase, small subunit	2	2	2	2
IPR006275	Carbamoyl-phosphate synthase, large subunit	2	2	2	2
IPR011607	Methylglyoxal synthase-like domain	2	2	2	2
IPR017926	Glutamine amidotransferase	10	9	10	10
IPR000659	Pyridoxamine 5'-phosphate oxidase	1	1	1	1
IPR011576	Pyridoxamine 5'-phosphate oxidase, putative	2	3	3	3
IPR019576	Pyridoxine 5'-phosphate oxidase, dimerisation, C-terminal	1	1	1	1
IPR006671	Cyclin, N-terminal	8	8	8	8
IPR005654	ATPase, AFG1-like	2	2	2	2
IPR010721	Protein of unknown function DUF1295	5	5	5	5
IPR007484	Peptidase M28	17	17	17	17
IPR025604	Actin cytoskeleton-regulatory complex protein End3	1	1	1	1
IPR000582	Acyl-CoA-binding protein, ACBP	2	2	2	2
IPR010347	Tyrosyl-DNA phosphodiesterase I	1	1	1	2
IPR001736	Phospholipase D/Transphosphatidylase	3	3	3	3
IPR015679	Phospholipase D family	3	3	3	3
IPR025202	Phospholipase D-like domain	4	3	4	3
IPR000182	GNAT domain	45	46	45	43
IPR001765	Carbonic anhydrase	2	2	2	2
IPR002205	DNA topoisomerase, type IIA, subunit A/C-terminal	1	1	1	1
IPR003594	Histidine kinase/HSP90-like ATPase	16	16	16	17
IPR006171	TOPRIM domain	1	1	1	2
IPR013506	DNA topoisomerase, type IIA, subunit B, domain 2	1	1	1	1
IPR031660	C-terminal associated domain of TOPRIM	1	1	1	1
IPR003388	Reticulon	2	2	2	2
IPR000195	Rab-GTPase-TBC domain	12	12	12	12
IPR001087	GDSL lipase/esterase	5	5	5	5
IPR005861	Histidinol-phosphate aminotransferase family	1	1	1	1
IPR005198	Glycoside hydrolase, family 76	10	10	10	10
IPR014480	Mannan endo-1,6-alpha-mannosidase	8	8	8	8
IPR006235	O-acetylhomoserine/O-acetylserine sulfhydrylase	1	1	1	1
IPR019008	Domain of unknown function DUF2012	1	1	1	1
IPR039163	ER membrane protein complex subunit 7	1	1	1	1
IPR007603	Choline transporter-like	2	2	2	2
IPR005225	Small GTP-binding protein domain	37	41	38	40
IPR003342	Glycosyl transferase family 39/83	3	3	3	3
IPR016093	MIR motif	3	3	3	3
IPR027005	Glycosyltransferase 39-like	3	3	3	3
IPR032421	Protein O-mannosyl-transferase, C-terminal four TM domain	3	3	3	3
IPR008913	Zinc finger, CHY-type	3	3	3	3
IPR039512	RCHY1, zinc-ribbon	1	1	1	0
IPR019350	RNA polymerase I-specific transcription initiation factor RRN6-like	1	1	1	1
IPR010400	PITH domain	2	2	2	2
IPR006569	CID domain	4	4	4	4
IPR002020	Citrate synthase	5	5	5	5
IPR010109	Citrate synthase, eukaryotic-type	2	2	2	2
IPR001757	P-type ATPase	26	26	26	27
IPR004014	Cation-transporting P-type ATPase, N-terminal	14	14	14	14
IPR006534	P-type ATPase, subfamily IIIA	2	2	2	2
IPR007138	Antibiotic biosynthesis monooxygenase domain	2	2	2	2
IPR013255	Chromosome segregation protein Spc25, C-terminal	1	1	1	1
IPR029005	LIM-domain binding protein/SEUSS	1	1	1	1
IPR013745	TORC2 component Bit61/PRR5	1	1	1	1
IPR014849	EKC/KEOPS complex, subunit Gon7	1	1	1	1
IPR001180	Citron homology (CNH) domain	3	3	3	3
IPR019452	Vacuolar sorting protein 39/Transforming growth factor beta receptor-associated domain 1	1	1	1	1
IPR019453	Vacuolar sorting protein 39/Transforming growth factor beta receptor-associated domain 2	2	2	2	2
IPR032914	Vam6/VPS39/TRAP1 family	2	2	2	2
IPR001898	Solute carrier family 13	1	1	1	1
IPR004331	SPX domain	5	5	5	5
IPR033507	Syg1 family	2	2	2	1
IPR002088	Protein prenyltransferase, alpha subunit	2	2	2	2
IPR032955	Geranylgeranyl transferase type-2 subunit alpha	1	1	1	1
IPR033010	The WD repeat Cdc20/Fizzy family	3	3	3	3
IPR000727	Target SNARE coiled-coil homology domain	6	5	6	6
IPR027915	Protein of unknown function DUF4452	1	1	1	1
IPR028367	Cyclin C/cyclin-like subunit Ssn8	1	1	1	1
IPR043198	Cyclin/Cyclin-like subunit Ssn8	5	5	5	5
IPR002048	EF-hand domain	11	11	11	11
IPR021772	WDR48/Bun107	1	1	1	1
IPR011063	tRNA(Ile)-lysidine/2-thiocytidine synthase, N-terminal	2	2	2	2
IPR012094	tRNA(Ile)-lysidine synthase	1	1	1	1
IPR000891	Pyruvate carboxyltransferase	5	5	5	5
IPR005668	2-isopropylmalate synthase	1	1	1	1
IPR013709	2-isopropylmalate synthase LeuA, allosteric (dimerisation) domain	1	1	1	1
IPR025313	Domain of unknown function DUF4217	4	4	4	4
IPR003094	Fructose-2,6-bisphosphatase	3	3	3	3
IPR013079	6-phosphofructo-2-kinase	3	3	3	3
IPR013108	Amidohydrolase 3	5	5	5	5
IPR002821	Hydantoinase A/oxoprolinase	5	6	6	6
IPR008040	Hydantoinaseoxoprolinase, N-terminal	6	6	6	6
IPR010318	Protein of unknown function DUF917	3	3	3	3
IPR000834	Peptidase M14, carboxypeptidase A	9	9	9	10
IPR039448	Right handed beta helix domain	2	2	2	2
IPR039513	PL-6 family	2	2	2	2
IPR008901	Alkaline ceramidase	2	2	2	2
IPR001375	Peptidase S9, prolyl oligopeptidase, catalytic domain	10	10	10	10
IPR003480	Transferase	9	9	9	9
IPR013968	Polyketide synthase, ketoreductase domain	17	18	17	17
IPR014043	Acyl transferase	21	21	21	21
IPR020807	Polyketide synthase, dehydratase domain	20	20	20	20
IPR032821	Polyketide synthase, C-terminal extension	13	13	13	14
IPR022751	Alpha-mannosyltransferase	3	3	3	3
IPR010905	Glycosyl hydrolase, family 88	9	9	9	9
IPR001451	Hexapeptide repeat	9	9	9	9
IPR011251	Luciferase-like domain	7	7	7	7
IPR016215	Nitrilotriacetate monooxygenase component A/pristinamycin IIA synthase subunit A	4	4	3	3
IPR000146	Fructose-1,6-bisphosphatase class 1	2	2	2	2
IPR033391	Fructose-1-6-bisphosphatase class I, N-terminal	2	2	2	2
IPR044015	Fructose-1-6-bisphosphatase class 1, C-terminal	2	2	2	2
IPR012856	D-aminopeptidase, domain B	1	1	1	1
IPR027796	OTT_1508-like deaminase	4	4	4	3
IPR006153	Cation/H+ exchanger	7	7	7	7
IPR011118	Tannase/feruloyl esterase	9	9	9	7
IPR024977	Anaphase-promoting complex subunit 4, WD40 domain	8	8	8	8
IPR001623	DnaJ domain	23	25	23	24
IPR024586	DnaJ-like protein C11, C-terminal	1	1	1	1
IPR019364	Mediator complex, subunit Med8, fungi/metazoa	1	1	1	1
IPR000917	Sulfatase, N-terminal	9	9	9	8
IPR017785	Choline-sulfatase	1	1	1	1
IPR025863	Choline sulfatase enzyme C-terminal domain	1	1	1	1
IPR000048	IQ motif, EF-hand binding site	3	3	3	3
IPR000593	RasGAP protein, C-terminal	2	2	2	2
IPR001715	Calponin homology domain	5	5	5	5
IPR001936	Ras GTPase-activating domain	4	4	4	4
IPR001093	IMP dehydrogenase/GMP reductase	1	1	1	1
IPR005990	Inosine-5'-monophosphate dehydrogenase	1	1	1	1
IPR003137	PA domain	13	13	13	13
IPR007365	Transferrin receptor-like, dimerisation domain	4	4	4	4
IPR034308	Vacuolar protein sorting-assoociated protein 70	3	3	3	3
IPR039373	Glutamate carboxypeptidase 2-like	4	4	4	4
IPR006811	RNA polymerase II subunit A	1	1	1	1
IPR013724	GIT, Spa2 homology (SHD) domain	1	1	1	1
IPR039892	Protein Spa2/Sph1	1	1	1	1
IPR002738	RNase P subunit p30	1	1	1	1
IPR003734	Domain of unknown function DUF155	3	3	3	3
IPR006121	Heavy metal-associated domain, HMA	6	5	6	5
IPR006122	Heavy metal-associated domain, copper ion-binding	2	2	2	2
IPR027256	P-type ATPase, subfamily IB	4	4	4	4
IPR016137	RGS domain	5	5	5	5
IPR000054	Ribosomal protein L31e	1	1	1	1
IPR000608	Ubiquitin-conjugating enzyme E2	17	18	18	18
IPR024652	Trichodiene synthase	2	3	2	3
IPR004127	Prefoldin alpha-like	2	1	1	1
IPR016655	Prefoldin subunit 3	1	1	1	1
IPR001251	CRAL-TRIO lipid binding domain	5	5	5	5
IPR011074	CRAL/TRIO, N-terminal domain	5	5	5	5
IPR013950	Kinetochore Mis14/Nsl1	1	1	1	1
IPR035256	26S Proteasome regulatory subunit 6B	1	1	1	1
IPR021713	Folliculin	1	1	1	1
IPR037520	Folliculin/SMCR8, N-terminal	1	1	1	1
IPR000242	PTP type protein phosphatase	2	2	2	2
IPR007265	Conserved oligomeric Golgi complex, subunit 3	1	1	1	1
IPR007528	RINT-1/Tip20	1	1	1	1
IPR033481	Cell fusion protein Dni1/Fig1	1	1	1	1
IPR008253	Marvel domain	4	4	4	4
IPR037588	Target of rapamycin complex subunit LST8	2	2	2	2
IPR008806	RNA polymerase III Rpc82, C -terminal	1	1	1	1
IPR013197	RNA polymerase III subunit RPC82-related, helix-turn-helix	1	0	1	0
IPR039748	DNA-directed RNA polymerase III subunit RPC3	1	1	1	1
IPR007863	Peptidase M16, C-terminal	6	6	6	7
IPR011765	Peptidase M16, N-terminal	6	5	6	7
IPR009604	LsmAD domain	1	1	1	1
IPR013876	TFIIH p62 subunit, N-terminal	1	1	1	1
IPR027079	TFIIH subunit Tfb1/GTF2H1	1	1	1	1
IPR019021	E3 ubiquitin-protein ligase substrate receptor Mms22	1	1	1	1
IPR041569	AAA ATPase, AAA+ lid domain	12	12	12	12
IPR004203	Cytochrome c oxidase subunit IV family	1	1	1	1
IPR004193	Glycoside hydrolase, family 13, N-terminal	1	1	1	1
IPR006048	Alpha-amylase/branching enzyme, C-terminal all beta	1	1	1	1
IPR037439	1,4-alpha-glucan-branching enzyme	1	1	1	1
IPR019489	Clp ATPase, C-terminal	3	3	3	3
IPR000194	ATPase, F1/V1/A1 complex, alpha/beta subunit, nucleotide-binding domain	4	4	4	4
IPR004100	ATPase, F1/V1/A1 complex, alpha/beta subunit, N-terminal domain	4	4	4	4
IPR005722	ATP synthase, F1 complex, beta subunit	1	1	1	1
IPR025124	Domain of unknown function DUF4050	1	1	1	1
IPR006880	INO80 complex subunit B-like conserved region	1	1	1	1
IPR029523	INO80 complex, subunit Ies2	1	1	1	1
IPR006785	Peroxisome membrane anchor protein Pex14p, N-terminal	1	1	1	1
IPR025655	Peroxisomal membrane protein 14	2	2	2	2
IPR007109	Brix domain	5	5	5	5
IPR026532	Ribosome biogenesis protein BRX1	1	1	1	1
IPR019154	Arb2 domain	1	1	1	1
IPR019135	Polycomb protein, VEFS-Box	1	1	1	1
IPR006568	PSP, proline-rich	1	1	1	1
IPR007180	Domain of unknown function DUF382	1	1	1	1
IPR004853	Sugar phosphate transporter domain	5	5	5	5
IPR020796	Origin recognition complex, subunit 5	1	1	1	1
IPR041664	Orc1-like, AAA ATPase domain	4	4	4	3
IPR000008	C2 domain	12	12	12	12
IPR000909	Phosphatidylinositol-specific phospholipase C, X domain	6	6	6	6
IPR001192	Phosphoinositide phospholipase C family	4	4	4	4
IPR001711	Phospholipase C, phosphatidylinositol-specific, Y domain	4	4	4	4
IPR001594	Palmitoyltransferase, DHHC domain	5	6	5	5
IPR002921	Fungal lipase-like domain	5	5	5	5
IPR000271	Ribosomal protein L34	1	1	1	1
IPR001915	Peptidase M48	2	2	2	2
IPR027057	CAAX prenyl protease 1	1	1	1	1
IPR032456	CAAX prenyl protease 1, N-terminal	1	1	1	1
IPR002675	Ribosomal protein L38e	1	1	1	1
IPR006204	GHMP kinase N-terminal domain	5	5	5	5
IPR006205	Mevalonate kinase	1	1	1	1
IPR013750	GHMP kinase, C-terminal domain	4	4	4	4
IPR039135	N-acetyltransferase 9-like	1	1	1	1
IPR001926	Pyridoxal-phosphate dependent enzyme	13	12	13	13
IPR038883	Uncharacterized protein AN11006-like	3	4	3	2
IPR007185	DNA polymerase alpha/delta/epsilon, subunit B	3	3	3	3
IPR024826	DNA polymerase delta/II small subunit family	1	1	1	1
IPR040663	DNA polymerase delta subunit, OB-fold domain	1	1	1	1
IPR012485	Centromere protein I	1	1	1	2
IPR000331	Rap/Ran-GAP domain	1	1	1	1
IPR018515	Tuberin-type domain	1	1	1	1
IPR024584	Tuberin, N-terminal	1	1	1	1
IPR027107	Tuberin/Ral GTPase-activating protein subunit alpha	1	1	1	1
IPR001494	Importin-beta, N-terminal domain	9	8	8	9
IPR005043	Exportin-2, C-terminal	1	1	1	1
IPR013713	Exportin-2, central domain	2	2	2	2
IPR013932	TATA-binding protein interacting (TIP20)	1	1	1	1
IPR039852	Cullin-associated NEDD8-dissociated protein 1/2	1	1	1	1
IPR006539	P-type ATPase, subfamily IV	5	5	5	5
IPR032630	P-type ATPase, C-terminal	5	5	5	5
IPR032631	P-type ATPase, N-terminal	5	5	5	5
IPR034627	Increased recombination centres protein 6	1	1	1	1
IPR006349	2-phosphoglycolate phosphatase, eukaryotic	1	1	1	1
IPR006357	HAD-superfamily hydrolase, subfamily IIA	3	3	3	3
IPR025423	Domain of unknown function DUF4149	2	2	2	2
IPR005161	Ku70/Ku80, N-terminal alpha/beta	2	2	2	2
IPR006164	Ku70/Ku80 beta-barrel domain	2	2	2	2
IPR014893	Ku, C-terminal	1	1	1	1
IPR040151	Gfd2/YDR514C-like	1	1	1	1
IPR000988	Ribosomal protein L24e-related	2	2	2	2
IPR037401	SnoaL-like domain	3	3	3	3
IPR009914	Dolichol phosphate-mannose biosynthesis regulatory	1	1	1	1
IPR003891	Initiation factor eIF-4 gamma, MA3	2	2	2	2
IPR035587	DUS-like, FMN-binding domain	4	4	4	4
IPR001148	Alpha carbonic anhydrase domain	5	5	5	5
IPR023561	Carbonic anhydrase, alpha-class	5	5	5	5
IPR011421	BCNT-C domain	1	1	1	1
IPR027124	SWR1-complex protein 5/Craniofacial development protein 1/2	1	1	1	1
IPR001487	Bromodomain	7	7	7	7
IPR014012	Helicase/SANT-associated domain	3	3	3	3
IPR014978	Glutamine-Leucine-Glutamine, QLQ	1	1	1	1
IPR029295	Snf2, ATP coupling domain	1	1	1	1
IPR006062	Histidine biosynthesis protein	2	2	2	2
IPR011858	His6-like, eukaryotic-type	1	1	1	1
IPR044524	Histidine biosynthesis, HisA-like	1	1	1	1
IPR012966	Anillin homology domain	1	1	1	1
IPR015048	Domain of unknown function DUF1899	1	1	1	1
IPR015505	Coronin	1	1	1	1
IPR003120	Transcription factor Ste12	1	1	1	1
IPR000467	G-patch domain	6	6	5	6
IPR040052	Splicing factor 45	1	1	1	1
IPR018810	Uncharacterised protein family UPF0662	1	1	1	1
IPR001012	UBX domain	5	5	5	5
IPR015940	Ubiquitin-associated domain	6	6	6	6
IPR000535	Major sperm protein (MSP) domain	1	1	1	1
IPR016763	Vesicle-associated membrane-protein-associated protein	1	1	1	1
IPR005804	Fatty acid desaturase domain	7	7	7	7
IPR013866	Sphingolipid delta4-desaturase, N-terminal	1	1	1	1
IPR013635	Protein Ice2	1	1	1	1
IPR003848	Domain of unknown function DUF218	2	2	2	1
IPR001645	Folylpolyglutamate synthetase	3	3	3	3
IPR009297	Protein of unknown function DUF952	1	1	1	1
IPR001394	Peptidase C19, ubiquitin carboxyl-terminal hydrolase	13	13	13	13
IPR013882	DNA endonuclease Ctp1, C-terminal	1	1	1	1
IPR033316	DNA endonuclease RBBP8-like	1	1	1	1
IPR001878	Zinc finger, CCHC-type	5	5	5	5
IPR015412	Autophagy-related, C-terminal	1	1	1	1
IPR026849	Autophagy-related protein 2	1	1	1	1
IPR026885	Autophagy-related protein 2, CAD motif	1	1	1	1
IPR026886	Autophagy-related protein 2, fungi/plants	1	1	1	1
IPR042238	DNA excision repair protein Rad28/ERCC8/Ckn1/ATCSA-1	1	1	1	1
IPR022793	RNA polymerase I-specific transcription initiation factor Rrn10	1	1	1	1
IPR007239	Autophagy-related protein 5	1	1	1	1
IPR029256	Helicase-associated putative binding domain	1	1	1	1
IPR001384	Peptidase M35, deuterolysin	3	3	3	3
IPR003767	Malate/L-lactate dehydrogenase-like	1	1	1	1
IPR000581	Dihydroxy-acid/6-phosphogluconate dehydratase	4	4	4	4
IPR013097	Stress responsive alpha-beta barrel	3	3	3	3
IPR044662	Stress-response A/B barrel domain-containing protein HS1/DABB1-like	2	2	2	2
IPR021756	Transcription factor Aft1, HRR domain	1	1	1	1
IPR013218	Kinetochore-associated protein Dsn1/Mis13	1	1	1	1
IPR005631	Flavinator of succinate dehydrogenase	1	0	1	1
IPR009038	GOLD domain	4	4	4	4
IPR015720	Transmembrane emp24 domain-containing protein	4	4	4	4
IPR013085	U1-C, C2H2-type zinc finger	2	2	2	2
IPR017340	U1 small nuclear ribonucleoprotein C	1	1	1	1
IPR006035	Ureohydrolase	4	4	4	4
IPR008160	Collagen triple helix repeat	1	1	1	1
IPR006674	HD domain	4	4	4	4
IPR003692	Hydantoinase B/oxoprolinase	4	4	3	4
IPR003114	Phox-associated domain	2	3	2	3
IPR013937	Sorting nexin, C-terminal	2	2	2	2
IPR039298	Acyl-coenzyme A thioesterase 13	4	4	4	4
IPR003173	Transcriptional coactivator p15 (PC4)	1	1	1	1
IPR004834	Fungal chitin synthase	3	3	3	3
IPR004835	Chitin synthase	8	8	8	8
IPR013616	Chitin synthase N-terminal	3	3	3	3
IPR001619	Sec1-like protein	4	4	4	4
IPR041367	E3 ligase, CCCH-type zinc finger	1	1	1	1
IPR012878	Beta-L-arabinofuranosidase, GH127	2	2	2	2
IPR007364	RNA methyltransferase TK0422/Sfm1	1	1	1	1
IPR007785	Anamorsin	1	1	1	1
IPR031838	Fe-S cluster assembly protein Dre2, N-terminal	1	1	1	1
IPR012173	U3 small nucleolar ribonucleoprotein complex, subunit Mpp10	1	1	1	1
IPR003382	Flavoprotein	2	2	2	2
IPR002109	Glutaredoxin	4	4	4	4
IPR004480	Monothiol glutaredoxin-related	2	2	2	2
IPR005024	Snf7 family	7	7	7	7
IPR024222	CST complex subunit Ten1, fungal	1	1	1	1
IPR001000	Glycoside hydrolase family 10 domain	9	9	9	8
IPR005097	Saccharopine dehydrogenase, NADP binding domain	3	3	3	2
IPR032095	Saccharopine dehydrogenase, C-terminal	2	2	2	2
IPR044846	Glycoside hydrolase family 10	9	9	9	8
IPR039535	Arylsulfotransferase-like	2	2	2	2
IPR024436	Domain of unknown function DUF3824	1	1	1	1
IPR022708	Serine/threonine-protein kinase, C-terminal	1	1	1	1
IPR010488	Zeta toxin domain	1	1	1	1
IPR009668	RNA polymerase I associated factor, A49-like	1	1	1	1
IPR001753	Enoyl-CoA hydratase/isomerase	13	13	13	12
IPR033370	Conserved oligomeric Golgi complex subunit 1	1	1	1	1
IPR007146	Sas10/Utp3/C1D	3	3	3	3
IPR018972	Sas10 C-terminal domain	1	1	1	1
IPR018849	Nucleolar 27S pre-rRNA processing, Urb2/Npa2, C-terminal	1	1	1	1
IPR007512	MICOS complex subunit Mic10	1	1	1	1
IPR000361	FeS cluster biogenesis	2	2	2	2
IPR005998	Ribosomal protein L7, eukaryotic	1	1	1	1
IPR012988	Ribosomal protein L30, N-terminal	1	1	1	1
IPR016082	Ribosomal protein L30, ferredoxin-like fold domain	2	2	2	2
IPR039699	Ribosomal protein L7/L30	1	1	1	1
IPR001971	Ribosomal protein S11	2	2	2	2
IPR013332	Ketopantoate reductase, N-terminal domain	6	6	6	6
IPR013752	Ketopantoate reductase, C-terminal domain	6	6	6	6
IPR001005	SANT/Myb domain	7	6	7	6
IPR012591	PRO8NT domain	1	1	1	1
IPR012592	PROCN domain	1	1	1	1
IPR012984	PROCT domain	1	1	1	1
IPR019580	Pre-mRNA-processing-splicing factor 8, U6-snRNA-binding	1	1	1	1
IPR019581	Pre-mRNA-processing-splicing factor 8, U5-snRNA-binding	1	1	1	1
IPR019582	RNA recognition motif, spliceosomal PrP8	1	1	1	1
IPR021983	PRP8 domain IV core	1	1	1	1
IPR027652	Pre-mRNA-processing-splicing factor 8	1	1	1	1
IPR008905	Eukaryotic translation initiation factor 3 subunit C, N-terminal domain	1	1	1	1
IPR027516	Eukaryotic translation initiation factor 3 subunit C	1	1	1	1
IPR012312	Haemerythrin-like	5	5	5	5
IPR025340	Protein of unknown function DUF4246	1	1	1	1
IPR022043	Chromatin assembly factor 1 subunit A	1	1	1	1
IPR006175	YjgF/YER057c/UK114 family	10	10	10	10
IPR018712	Domain of unknown function DUF2235	10	11	11	11
IPR019791	Haem peroxidase, animal-type	4	4	4	4
IPR005065	Platelet-activating factor acetylhydrolase-like	5	5	5	5
IPR000375	Dynamin stalk domain	11	10	11	12
IPR022812	Dynamin superfamily	19	17	19	19
IPR013112	FAD-binding 8	16	16	16	17
IPR013121	Ferric reductase, NAD binding domain	16	15	16	16
IPR013130	Ferric reductase transmembrane component-like domain	19	19	19	19
IPR007274	Ctr copper transporter	6	6	6	5
IPR002469	Dipeptidylpeptidase IV, N-terminal domain	3	3	3	3
IPR039924	ICln/Lot5	1	1	1	1
IPR002241	Glycoside hydrolase, family 27	4	4	4	4
IPR041233	Alpha galactosidase, C-terminal beta sandwich domain	4	4	4	4
IPR018535	Domain of unknown function DUF1996	3	3	3	3
IPR027141	Like-Sm (LSM) domain containing protein, LSm4/SmD1/SmD3	3	3	3	3
IPR002202	Hydroxymethylglutaryl-CoA reductase, class I/II	2	2	2	2
IPR010828	Alcohol acetyltransferase/N-acetyltransferase	2	2	2	2
IPR004165	Coenzyme A transferase family I	2	2	2	2
IPR012791	3-oxoacid CoA-transferase, subunit B	2	2	2	2
IPR012792	3-oxoacid CoA-transferase, subunit A	2	2	2	2
IPR000782	FAS1 domain	9	10	10	10
IPR026749	Transmembrane protein 135	2	2	2	2
IPR000184	Bacterial surface antigen (D15)	1	1	1	1
IPR039910	Surface antigen D15-like	1	1	1	1
IPR011234	Fumarylacetoacetase-like, C-terminal	11	11	11	11
IPR025702	Haem-containing dehydratase	3	3	3	3
IPR021514	Protein of unknown function DUF3176	6	8	6	6
IPR001279	Metallo-beta-lactamase	17	18	18	18
IPR008699	NADH dehydrogenase [ubiquinone] 1 beta subcomplex subunit 8	1	1	1	1
IPR021054	Cell wall mannoprotein 1	11	11	11	11
IPR001425	Archaeal/bacterial/fungal rhodopsins	2	2	2	2
IPR004294	Carotenoid oxygenase	5	5	5	4
IPR006068	Cation-transporting P-type ATPase, C-terminal	12	12	12	13
IPR006414	P-type ATPase, subfamily IID	5	5	5	5
IPR002156	Ribonuclease H domain	4	4	4	4
IPR019357	Short coiled-coil protein	1	1	1	1
IPR004821	Cytidyltransferase-like domain	5	5	5	5
IPR005248	Nicotinate/nicotinamide nucleotide adenylyltransferase	1	1	1	1
IPR000832	GPCR, family 2, secretin-like	3	3	3	3
IPR044539	Pachytene checkpoint protein 2-like	1	1	1	1
IPR003864	Calcium-dependent channel, 7TM region, putative phosphate	5	5	5	5
IPR027815	10TM putative phosphate transporter, cytosolic domain	5	5	5	5
IPR032880	Calcium permeable stress-gated cation channel 1, N-terminal transmembrane domain	5	5	5	5
IPR003739	Lysine-2,3-aminomutase/glutamate 2,3-aminomutase	1	1	1	1
IPR022764	Peptidase S54, rhomboid domain	3	3	3	3
IPR038966	Translation machinery-associated protein 17	1	1	1	1
IPR001910	Inosine/uridine-preferring nucleoside hydrolase domain	4	4	4	4
IPR023186	Inosine/uridine-preferring nucleoside hydrolase	2	2	2	2
IPR044642	U6 snRNA-associated Sm-like protein Lsm1/8	2	2	2	2
IPR019193	Ubiquitin-conjugating enzyme E2-binding protein	1	1	1	1
IPR002075	Nuclear transport factor 2	3	3	3	3
IPR005637	TAP C-terminal (TAP-C) domain	1	1	1	1
IPR030217	Nuclear RNA export factor	1	1	1	1
IPR039686	FANCM/Mph1-like	1	1	1	1
IPR021047	Mannosyltransferase 1, CMT1	5	5	5	5
IPR006056	RidA family	3	3	3	3
IPR006408	P-type ATPase, subfamily IIB	5	5	5	5
IPR015362	WIBG, Mago-binding	1	1	1	1
IPR039333	Partner of Y14 and mago	1	1	1	1
IPR031777	Sortilin, C-terminal	1	1	1	1
IPR031778	Sortilin, N-terminal	1	1	1	1
IPR006597	Sel1-like repeat	6	6	6	6
IPR010754	Optic atrophy 3-like	1	1	1	1
IPR005982	Thioredoxin reductase	1	1	1	1
IPR028000	Pma1 stabilization in the Golgi protein 1	3	3	3	3
IPR007807	Helicase domain	1	1	1	1
IPR013562	tRNA(Met) cytidine acetyltransferase TmcA, N-terminal	1	1	1	1
IPR027992	Possible tRNA binding domain	1	1	1	1
IPR032672	TmcA/NAT10/Kre33	1	1	1	1
IPR013177	Domain of unknown function DUF1713	1	1	1	1
IPR008775	Phytanoyl-CoA dioxygenase	8	8	8	8
IPR007248	Mpv17/PMP22	6	6	6	6
IPR013536	WLM domain	3	3	3	3
IPR001789	Signal transduction response regulator, receiver domain	13	13	13	14
IPR003661	Signal transduction histidine kinase, dimerisation/phosphoacceptor domain	11	11	10	12
IPR013655	PAS fold-3	4	4	4	4
IPR002642	Lysophospholipase, catalytic domain	3	3	3	3
IPR022047	Microcephalin-like	1	1	1	1
IPR044034	Nascent polypeptide-associated complex subunit alpha-like, UBA domain	2	2	2	2
IPR002480	DAHP synthetase, class II	1	1	1	1
IPR041698	Methyltransferase domain 25	11	10	10	11
IPR039719	F-box only protein 28	1	1	1	1
IPR010926	Class I myosin tail homology domain	1	1	1	1
IPR022031	Telomere-associated protein Rif1, N-terminal	1	1	1	1
IPR028566	Telomere-associated protein Rif1	1	1	1	1
IPR019318	Guanine nucleotide exchange factor, Ric8	1	1	1	1
IPR006603	PQ-loop repeat	7	7	7	7
IPR016817	Mannose-P-dolichol utilization defect 1 protein	1	1	1	1
IPR006640	SprT-like	2	2	2	2
IPR006102	Glycoside hydrolase, family 2, immunoglobulin-like beta-sandwich	8	8	8	8
IPR006103	Glycoside hydrolase family 2, catalytic domain	7	6	7	6
IPR006104	Glycosyl hydrolases family 2, sugar binding domain	6	6	6	6
IPR002125	Cytidine and deoxycytidylate deaminase domain	7	7	7	7
IPR021765	Mycotoxin biosynthesis protein UstYa-like	16	19	16	18
IPR007194	Transport protein particle (TRAPP) component	3	3	3	3
IPR016696	TRAPP I complex, subunit 5	1	1	1	1
IPR008401	Apc13	1	1	1	1
IPR000573	Aconitase A/isopropylmalate dehydratase small subunit, swivel domain	4	4	4	4
IPR001030	Aconitase/3-isopropylmalate dehydratase large subunit, alpha/beta/alpha domain	5	5	5	5
IPR004418	Homoaconitase, mitochondrial	1	1	1	1
IPR018022	IPP transferase	1	1	1	1
IPR039657	Dimethylallyltransferase	1	1	1	1
IPR002208	SecY/SEC61-alpha family	1	1	1	1
IPR019561	Translocon Sec61/SecY, plug domain	1	1	1	1
IPR021476	Egh16-like virulence factor	7	7	7	7
IPR013212	Mad3/Bub1 homology region 1	1	1	1	1
IPR015661	Mitotic spindle checkpoint protein Bub1/Mad3	2	1	2	1
IPR012572	Mad3/Bub1 homology region 2	1	1	1	1
IPR039723	Vps71/ZNHIT1	1	1	1	1
IPR025183	Domain of unknown function DUF4110	1	1	1	1
IPR007130	Diacylglycerol acyltransferase	1	1	1	1
IPR001719	AP endonuclease 2	1	1	1	1
IPR013022	Xylose isomerase-like, TIM barrel domain	3	3	3	3
IPR003010	Carbon-nitrogen hydrolase	10	10	10	10
IPR003694	NAD(+) synthetase	1	1	1	1
IPR022310	NAD/GMP synthase	2	2	2	2
IPR006845	Pex, N-terminal	3	3	3	3
IPR014898	Zinc finger, C2H2, LYAR-type	1	1	1	1
IPR039999	Cell growth-regulating nucleolar protein	1	1	1	1
IPR022742	Serine aminopeptidase, S33	5	5	5	5
IPR001374	R3H domain	3	3	3	3
IPR034078	Transcription factor NFX1 family	1	1	1	1
IPR009880	Glyoxal oxidase, N-terminal	1	1	1	1
IPR005788	Disulphide isomerase	2	2	2	2
IPR005792	Protein disulphide isomerase	1	1	1	1
IPR004353	Vacuolar fusion protein Mon1	1	1	1	1
IPR043970	FUZ/MON1/HPS1, third Longin domain	1	1	1	1
IPR043971	FUZ/MON1/HPS1, second Longin domain	1	1	1	1
IPR043972	FUZ/MON1/HPS1, first Longin domain	1	1	1	1
IPR007249	Dopey, N-terminal	1	1	1	1
IPR040314	Protein dopey	1	1	1	1
IPR019012	RNA cap guanine-N2 methyltransferase	1	1	1	1
IPR007583	GRASP55/65	1	1	1	1
IPR024958	GRASP-type PDZ domain	1	1	1	1
IPR003038	DAD/Ost2	1	1	1	1
IPR005349	TMEM14 family	2	2	2	2
IPR013892	Cytochrome c oxidase biogenesis protein Cmc1-like	2	2	2	2
IPR002777	Prefoldin beta-like	3	3	3	3
IPR027235	Prefoldin subunit 2	1	1	1	1
IPR027113	Transcription factor NFYB/HAP3	1	1	1	1
IPR007991	RNA polymerase I specific transcription initiation factor RRN3	1	1	1	1
IPR004342	EXS, C-terminal	2	2	2	2
IPR002685	Glycosyl transferase, family 15	6	5	6	6
IPR001597	Aromatic amino acid beta-eliminating lyase/threonine aldolase	3	3	3	3
IPR023603	Threonine aldolase	2	2	2	2
IPR001661	Glycoside hydrolase, family 37	2	2	2	2
IPR000163	Prohibitin	2	2	2	2
IPR001107	Band 7 domain	5	5	5	5
IPR010684	RNA polymerase II transcription factor SIII, subunit A	1	1	1	1
IPR003196	Transcription initiation factor IIF, beta subunit	1	1	1	1
IPR040450	TFIIF beta subunit, HTH domain	1	1	1	1
IPR040504	TFIIF, beta subunit, N-terminal	1	1	1	1
IPR026082	ABC transporter A	4	3	4	3
IPR004327	Phosphotyrosyl phosphatase activator, PTPA	2	2	2	2
IPR002504	NAD kinase	3	3	3	3
IPR002041	Ran GTPase	1	1	1	1
IPR003130	Dynamin GTPase effector	2	2	2	2
IPR022617	Rad60/SUMO-like domain	2	2	2	2
IPR007252	Nuclear pore protein 84/107	1	1	1	1
IPR011603	2-oxoglutarate dehydrogenase E1 component	1	1	1	1
IPR031717	Multifunctional 2-oxoglutarate metabolism enzyme, C-terminal	1	1	1	1
IPR032106	2-oxoglutarate dehydrogenase E1 component, N-terminal domain	1	1	1	1
IPR001754	Orotidine 5'-phosphate decarboxylase domain	2	2	2	2
IPR014732	Orotidine 5'-phosphate decarboxylase	2	2	2	2
IPR002778	Signal recognition particle, SRP19 subunit	1	1	1	1
IPR000938	CAP Gly-rich domain	4	4	4	4
IPR022157	Dynein associated protein	1	1	1	1
IPR009071	High mobility group box domain	10	9	10	9
IPR010339	TIP49, P-loop domain	2	2	2	2
IPR027238	RuvB-like	2	2	2	2
IPR037938	RuvB-like helicase 1	1	1	1	1
IPR041048	RuvB-like, AAA-lid domain	2	2	2	2
IPR000620	EamA domain	2	2	2	2
IPR003195	Transcription initiation factor IID, subunit 13	2	2	2	2
IPR008862	T-complex 11	2	1	2	2
IPR007312	Phosphoesterase	2	2	2	2
IPR008217	Ccc1 family	2	2	2	1
IPR008758	Peptidase S28	4	4	4	4
IPR008698	NADH dehydrogenase [ubiquinone] 1 beta subcomplex subunit 7, NDUB7	1	1	1	1
IPR001807	Chloride channel, voltage gated	4	4	4	4
IPR000253	Forkhead-associated (FHA) domain	9	10	9	9
IPR000926	GTP cyclohydrolase II, RibA	1	1	1	1
IPR032677	GTP cyclohydrolase II	1	2	1	1
IPR039715	Zinc finger CCHC domain-containing protein 10	1	1	1	1
IPR006689	Small GTPase superfamily, ARF/SAR type	7	7	7	7
IPR010750	SGF29 tudor-like domain	1	1	1	1
IPR037802	SAGA-associated factor 29	1	1	1	1
IPR001250	Mannose-6-phosphate isomerase, type I	2	2	2	2
IPR016305	Mannose-6-phosphate isomerase	2	2	2	2
IPR002130	Cyclophilin-type peptidyl-prolyl cis-trans isomerase domain	10	10	10	10
IPR035542	Cyclophilin-RNA interacting protein	1	1	1	1
IPR018839	Cryptic loci regulator 2, C-terminal	1	1	1	1
IPR038986	Cryptic loci regulator 2	1	1	1	1
IPR003034	SAP domain	3	3	3	3
IPR039355	Transcription factor GATA	3	3	3	3
IPR013714	Golgi apparatus membrane protein TVP15	1	1	1	1
IPR000795	Translational (tr)-type GTP-binding domain	14	15	14	15
IPR041095	Elongation Factor G, domain II	5	5	5	5
IPR006045	Cupin 1	5	5	5	5
IPR002155	Thiolase	5	5	5	5
IPR020616	Thiolase, N-terminal	6	6	6	6
IPR020617	Thiolase, C-terminal	6	6	6	6
IPR007213	Methyltransferase Ppm1/Ppm2/Tcmp	3	3	3	3
IPR016651	Leucine carboxyl methyltransferase 1	1	1	1	1
IPR005061	Vacuolar protein sorting-associated protein Ist1	1	1	1	1
IPR016635	Adaptor protein complex, sigma subunit	3	3	3	3
IPR022775	AP complex, mu/sigma subunit	7	7	7	7
IPR027156	AP-2 complex subunit sigma	1	1	1	1
IPR025926	PDZ-like domain	1	1	1	1
IPR013694	VIT domain	1	1	1	1
IPR004113	FAD-linked oxidase, C-terminal	8	7	8	7
IPR010497	Epoxide hydrolase, N-terminal	4	4	4	4
IPR008397	Alginate lyase domain	1	1	1	1
IPR010733	Domain of unknown function DUF1308	1	1	1	1
IPR000652	Triosephosphate isomerase	3	3	3	3
IPR012469	Protein of unknown function DUF1688	2	2	2	2
IPR001708	Membrane insertase YidC/ALB3/OXA1/COX18	1	1	1	1
IPR028055	Membrane insertase YidC/Oxa1, C-terminal	1	1	1	1
IPR013262	Outer membrane protein, MIM1/TOM13, mitochondrial	1	1	1	1
IPR012989	SEP domain	1	1	1	1
IPR006762	Gtr1/RagA G protein	2	2	2	2
IPR002818	DJ-1/PfpI	7	7	7	7
IPR044281	U3 snoRNP protein/Ribosome production factor 1	2	2	2	2
IPR002314	Aminoacyl-tRNA synthetase, class II (G/ P/ S/T)	6	6	6	6
IPR002315	Glycyl-tRNA synthetase	1	1	1	1
IPR004154	Anticodon-binding	4	4	5	4
IPR027031	Glycyl-tRNA synthetase/DNA polymerase subunit gamma-2	1	1	1	1
IPR000095	CRIB domain	2	2	2	2
IPR004676	Cadmium resistance transporter	1	1	1	1
IPR001660	Sterile alpha motif domain	4	4	4	4
IPR029458	Ras-binding domain of Byr2	1	1	1	1
IPR001086	Prephenate dehydratase	1	1	1	1
IPR024629	Mitochondrial homologous recombination protein 1	1	1	1	1
IPR004176	Clp, repeat (R) domain	1	1	1	1
IPR041546	ClpA/ClpB, AAA lid domain	2	2	2	2
IPR001313	Pumilio RNA-binding repeat	4	4	4	4
IPR006939	SNF5/SMARCB1/INI1	2	2	2	2
IPR041524	Glycoside hydrolase 131, catalytic N-terminal	8	8	8	8
IPR004709	Na+/H+ exchanger	1	1	1	1
IPR018422	Cation/H+ exchanger, CPA1 family	1	1	1	1
IPR007128	Nuclear MIS12/MIND complex subunit PMF1/Nnf1	2	2	2	2
IPR002136	Ribosomal protein L4/L1e	2	2	2	2
IPR025755	60S ribosomal protein L4, C-terminal domain	1	1	1	1
IPR004006	DhaK domain	3	3	3	3
IPR004007	DhaL domain	3	3	3	3
IPR012734	Dihydroxyacetone kinase	3	3	3	3
IPR027248	Small nuclear ribonucleoprotein Sm D2	1	1	1	1
IPR032259	Enoyl-CoA hydratase/isomerase, HIBYL-CoA-H type	1	1	1	1
IPR042403	Spt21/Ams2	1	1	1	1
IPR008914	Phosphatidylethanolamine-binding protein	8	9	9	7
IPR035810	Phosphatidylethanolamine-binding protein, eukaryotic	8	8	8	7
IPR013005	50S ribosomal protein uL4	1	1	1	1
IPR013970	Replication factor A protein 3	1	1	1	1
IPR000225	Armadillo	2	2	2	2
IPR001288	Translation initiation factor 3	1	1	1	1
IPR000649	Initiation factor 2B-related	5	5	5	5
IPR016270	CDP-alcohol phosphatidyltransferase class-II family	1	1	1	1
IPR007763	NADH dehydrogenase [ubiquinone] 1 alpha subcomplex subunit 12	2	2	2	2
IPR002616	tRNA-guanine(15) transglycosylase-like	2	2	2	2
IPR010080	Thioester reductase-like domain	4	4	4	4
IPR013120	Fatty acyl-coenzyme A reductase, NAD-binding domain	11	11	11	11
IPR004043	LCCL domain	2	2	2	2
IPR003673	CoA-transferase family III	6	6	6	6
IPR017231	Small GTPase Tem1/Spg1	1	1	1	1
IPR002099	DNA mismatch repair protein family, N-terminal	1	1	1	1
IPR013507	DNA mismatch repair protein, S5 domain 2-like	1	1	1	1
IPR032189	DNA mismatch repair protein Mlh1, C-terminal	1	1	1	1
IPR038973	DNA mismatch repair protein MutL/Mlh/Pms	2	2	2	2
IPR003111	Lon, substrate-binding domain	2	2	2	2
IPR008269	Peptidase S16, Lon proteolytic domain	2	2	2	2
IPR027065	Lon protease	2	2	2	2
IPR004365	OB-fold nucleic acid binding domain, AA-tRNA synthetase-type	5	5	5	5
IPR014892	Replication protein A, C-terminal	1	1	1	1
IPR040260	Replication factor A protein-like	2	2	2	2
IPR011876	Isopentenyl-diphosphate delta-isomerase, type 1	1	1	1	1
IPR002528	Multi antimicrobial extrusion protein	3	3	3	3
IPR002015	Proteasome/cyclosome repeat	2	2	2	2
IPR016643	26S proteasome regulatory complex, non-ATPase subcomplex, Rpn1 subunit	1	1	1	1
IPR040892	RPN1, N-terminal	1	1	1	1
IPR041433	26S proteasome non-ATPase regulatory subunit RPN1, C-terminal	1	1	1	1
IPR015285	RIO2 kinase winged helix domain, N-terminal	1	1	1	1
IPR003097	Sulfite reductase [NADPH] flavoprotein alpha-component-like, FAD-binding	7	7	7	7
IPR008254	Flavodoxin/nitric oxide synthase	8	8	8	8
IPR025481	Cell morphogenesis protein C-terminal	1	1	1	1
IPR025614	Cell morphogenesis protein N-terminal	1	1	1	1
IPR029473	Cell morphogenesis central region	1	1	1	1
IPR039867	Protein furry/Tao3/Mor2	1	1	1	1
IPR004123	Dim1 family	1	1	1	1
IPR021714	Nucleolar pre-ribosomal-associated protein 1, N-terminal	1	1	1	1
IPR032436	Nucleolar pre-ribosomal-associated protein 1, C-terminal domain	1	1	1	1
IPR039844	Nucleolar pre-ribosomal-associated protein 1	1	1	1	1
IPR013658	SMP-30/Gluconolactonase/LRE-like region	4	4	4	4
IPR003953	FAD-dependent oxidoreductase 2, FAD binding domain	5	5	5	5
IPR014614	Uncharacterised conserved protein UCP036654	1	1	1	1
IPR013057	Amino acid transporter, transmembrane domain	13	14	14	13
IPR044053	Hydroxylase/desaturase AsaB-like	10	10	9	11
IPR000254	Cellulose-binding domain, fungal	20	17	18	17
IPR010126	Esterase, PHB depolymerase	4	4	4	4
IPR001223	Glycoside hydrolase family 18, catalytic domain	19	19	20	19
IPR002933	Peptidase M20	11	11	11	11
IPR011650	Peptidase M20, dimerisation domain	12	12	12	11
IPR013830	SGNH hydrolase-type esterase domain	15	16	15	16
IPR037459	Rhamnogalacturonan acetylesterase RhgT-like	3	3	3	3
IPR002092	DNA-directed RNA polymerase, phage-type	1	1	1	1
IPR029262	DNA-directed RNA polymerase, N-terminal	1	1	1	1
IPR040152	ATPase synthesis protein 25, mitochondrial	1	1	1	1
IPR003154	S1/P1 nuclease	3	3	3	3
IPR001667	DDH domain	1	1	1	1
IPR004097	DHHA2 domain	1	1	1	1
IPR022596	G protein-coupled receptor GPR1, C-terminal	1	1	1	1
IPR023041	Glucose receptor Git3, N-terminal	7	7	6	6
IPR039754	Pre-rRNA-processing protein Esf1	1	1	1	1
IPR002547	tRNA-binding domain	1	1	1	1
IPR029514	Aminopeptidase Y	6	6	6	6
IPR008701	Necrosis inducing protein	8	8	8	6
IPR007122	Villin/Gelsolin	2	2	2	2
IPR007123	Gelsolin-like domain	4	4	4	4
IPR005999	Glycerol kinase	2	2	2	2
IPR018484	Carbohydrate kinase, FGGY, N-terminal	4	4	4	4
IPR018485	Carbohydrate kinase, FGGY, C-terminal	4	4	4	4
IPR000447	FAD-dependent glycerol-3-phosphate dehydrogenase	1	1	1	1
IPR031656	Alpha-glycerophosphate oxidase, C-terminal	1	1	1	1
IPR040621	Avirulence Effector AvrLm4-7	1	1	1	0
IPR021345	Protein of unknown function DUF2961	1	1	1	1
IPR039539	Ras GTPase-activating protein-binding protein	1	1	1	1
IPR039776	Sister chromatid cohesion protein Pds5	1	1	1	1
IPR002524	Cation efflux protein	8	9	9	8
IPR000537	UbiA prenyltransferase family	5	5	5	5
IPR000648	Oxysterol-binding protein	7	6	7	6
IPR018502	Annexin repeat	2	2	2	2
IPR005914	Acetoacetyl-CoA synthase	2	2	2	2
IPR013869	Protein of unknown function DUF1757	1	1	1	1
IPR001040	Translation Initiation factor eIF- 4e	3	3	3	3
IPR001607	Zinc finger, UBP-type	4	4	4	3
IPR033809	USP39	1	1	1	1
IPR013934	Small-subunit processome, Utp13	1	1	1	1
IPR029003	CENP-S/Mhf1	1	1	1	1
IPR011431	Protein trafficking Pga2	1	1	1	1
IPR006813	Glycosyl transferase, family 17	2	2	2	2
IPR022784	Ribosome biogenesis protein Alb1	1	1	1	1
IPR009730	Micro-fibrillar-associated protein 1, C-terminal	1	1	1	1
IPR033194	Microfibrillar-associated protein 1	1	1	1	1
IPR013627	DNA polymerase alpha, subunit B, N-terminal	1	1	1	1
IPR016722	DNA polymerase alpha, subunit B	1	1	1	1
IPR004136	Nitronate monooxygenase	4	4	4	4
IPR026183	Taxilin family	1	1	1	1
IPR013578	Peptidase M16C associated	1	1	1	1
IPR002433	Ornithine decarboxylase	1	1	1	1
IPR022643	Orn/DAP/Arg decarboxylase 2, C-terminal	1	1	1	1
IPR022644	Orn/DAP/Arg decarboxylase 2, N-terminal	1	1	1	1
IPR005135	Endonuclease/exonuclease/phosphatase	11	11	11	11
IPR031833	Protein of unknown function DUF4748	1	1	1	1
IPR039037	Calcium homeostasis endoplasmic reticulum protein	1	1	1	1
IPR002554	Protein phosphatase 2A, regulatory B subunit, B56	1	1	1	1
IPR019136	Transcription factor IIIC subunit 5, HTH domain	1	1	1	1
IPR040454	Transcription factor IIIC subunit Tfc1/Sfc1	1	1	1	1
IPR041499	Transcription factor IIIC subunit Tfc1/Sfc1, triple barrel domain	1	1	1	1
IPR014851	BCS1, N-terminal	4	4	4	5
IPR001944	Glycoside hydrolase, family 35	6	5	6	5
IPR013529	Glycoside hydrolase, family 42, N-terminal	1	1	1	1
IPR040719	Domain of unknown function DUF5597	1	1	1	1
IPR006913	CENP-V/GFA domain	10	12	10	12
IPR031781	SF3A2 domain	1	1	1	1
IPR021056	Mitochondrial import inner membrane translocase subunit Tim54	1	1	1	1
IPR019331	FAM192A/Fyv6, N-terminal	1	1	1	1
IPR039845	PSME3-interacting protein	1	1	1	1
IPR000812	Transcription factor TFIIB	2	2	2	2
IPR013137	Zinc finger, TFIIB-type	1	1	1	1
IPR013150	Transcription factor TFIIB, cyclin-like domain	2	2	2	2
IPR000802	Arsenical pump membrane protein, ArsB	1	1	1	1
IPR001077	O-methyltransferase domain	11	11	12	12
IPR013217	Methyltransferase type 12	11	11	11	11
IPR032088	Starter unit:ACP transacylase	6	6	6	6
IPR041068	Methyltransferase, fungal type, helix-turn-helix domain	2	2	2	2
IPR005302	Molybdenum cofactor sulfurase, C-terminal	5	5	5	5
IPR005303	MOSC, N-terminal beta barrel	3	3	3	3
IPR000490	Glycoside hydrolase family 17	2	2	2	2
IPR005336	Mitochondrial pyruvate carrier	2	2	2	2
IPR007741	Ribosomal protein/NADH dehydrogenase domain	3	3	3	3
IPR016464	NADH dehydrogenase [ubiquinone] (complex I), alpha subcomplex, subunit 2	1	1	1	1
IPR012882	Putative redox protein Fmp46	1	1	1	1
IPR002784	Ribosomal protein L14e domain	1	1	1	1
IPR039660	Ribosomal protein L14	1	1	1	1
IPR002715	Nascent polypeptide-associated complex NAC domain	2	2	2	2
IPR016641	Nascent polypeptide-associated complex subunit alpha	2	2	2	2
IPR008689	ATP synthase, F0 complex, subunit D, mitochondrial	1	1	1	1
IPR037475	Kinetochore protein Sos7	1	1	1	1
IPR001569	Ribosomal protein L37e	1	1	1	1
IPR018627	Elongator complex protein 6	1	1	1	1
IPR008000	Rhamnose/fucose mutarotase	1	1	1	1
IPR002043	Uracil-DNA glycosylase family 1	1	1	1	1
IPR005122	Uracil-DNA glycosylase-like	2	2	2	2
IPR012965	Domain of unknown function DUF1708	1	1	1	1
IPR037508	Meiotically up-regulated protein Msb1/Mug8	1	1	1	1
IPR039328	WD repeat-containing protein 89	1	1	1	1
IPR010414	Protein FRG1	1	1	1	1
IPR002744	MIP18 family-like	1	1	1	1
IPR039796	MIP18 family	1	1	1	1
IPR000640	Elongation factor EFG, domain V-like	5	5	5	5
IPR004161	Translation elongation factor EFTu-like, domain 2	9	9	9	9
IPR005517	Translation elongation factor EFG/EF2, domain IV	3	3	3	3
IPR031950	116kDa U5 small nuclear ribonucleoprotein component, N-terminal	1	1	1	1
IPR003822	Paired amphipathic helix	1	1	1	1
IPR013194	Histone deacetylase interacting domain	1	1	1	1
IPR031693	Sin3, C-terminal	1	1	1	1
IPR039774	Transcriptional regulatory protein Sin3-like	1	1	1	1
IPR010960	Flavocytochrome c	2	2	2	2
IPR004000	Actin family	9	10	9	9
IPR013717	PIG-P	1	1	1	1
IPR022591	Transcription initiation factor TFIID subunit 1, domain of unknown function	1	1	1	1
IPR040240	Transcription initiation factor TFIID subunit 1	1	1	1	1
IPR000266	Ribosomal protein S17/S11	1	1	1	1
IPR028333	Ribosomal protein S17, archaeal/eukaryotic	1	1	1	1
IPR032440	40S ribosomal protein S11, N-terminal	1	1	1	1
IPR013253	Spc7 kinetochore protein domain	1	1	1	1
IPR028972	Kinetochore protein Spc7, C-terminal domain	1	1	1	1
IPR033338	Spc105/Spc7	1	1	1	1
IPR018791	UV radiation resistance protein/autophagy-related protein 14	2	2	2	2
IPR024526	Protein of unknown function DUF3807	1	1	1	1
IPR018465	Centromere protein Scm3/HJURP	1	1	1	1
IPR007243	Atg6/Beclin	1	1	1	1
IPR040455	Atg6, BARA domain	1	1	1	1
IPR041691	Atg6/beclin, coiled-coil domain	1	1	1	1
IPR025363	Protein of unknown function DUF4267	4	4	4	4
IPR000210	BTB/POZ domain	13	15	13	11
IPR007074	LicD family	2	2	2	2
IPR009644	Fukutin-related	2	2	2	2
IPR000133	ER lumen protein retaining receptor	2	2	2	2
IPR000850	Adenylate kinase/UMP-CMP kinase	4	4	4	4
IPR007862	Adenylate kinase, active site lid domain	2	2	2	2
IPR011685	LETM1-like	2	2	2	2
IPR044202	LETM1/MDM38-like	2	2	2	2
IPR002884	P domain	1	1	1	1
IPR043904	PhoD-like phosphatase	4	3	4	3
IPR008111	RNA-binding motif protein 8	1	1	1	1
IPR001254	Serine proteases, trypsin domain	1	1	1	1
IPR024957	Cep57 centrosome microtubule-binding domain	1	1	1	1
IPR025925	PPC89 centrosome localisation domain	1	1	1	1
IPR002737	MEMO1 family	1	1	1	1
IPR006011	Syntaxin, N-terminal domain	3	3	3	3
IPR001763	Rhodanese-like domain	9	10	9	10
IPR000851	Ribosomal protein S5	2	2	2	2
IPR005324	Ribosomal protein S5, C-terminal	2	2	2	2
IPR005711	Ribosomal protein S5, eukaryotic/archaeal	1	1	1	1
IPR013810	Ribosomal protein S5, N-terminal	2	2	2	2
IPR004367	Cyclin, C-terminal domain	3	3	3	3
IPR039361	Cyclin	3	3	3	3
IPR013952	Protein of unknown function DUF1776, fungi	1	1	1	1
IPR007234	Vps53-like, N-terminal	1	1	1	1
IPR039766	Vacuolar protein sorting-associated protein 53	1	1	1	1
IPR013646	Uncharacterised GTP-binding protein, C-terminal	1	1	1	1
IPR000612	Proteolipid membrane potential modulator	3	3	3	2
IPR009580	GPI biosynthesis protein Pig-F	1	1	1	1
IPR030395	Glycerophosphodiester phosphodiesterase domain	4	4	4	4
IPR004343	Plus-3 domain	1	1	1	1
IPR011566	Ubiquinone biosynthesis protein Coq7	1	1	1	1
IPR000217	Tubulin	6	6	6	6
IPR003008	Tubulin/FtsZ, GTPase domain	6	6	6	6
IPR018316	Tubulin/FtsZ, 2-layer sandwich domain	5	5	5	5
IPR006083	Phosphoribulokinase/uridine kinase	3	3	3	3
IPR006797	PRELI/MSF1 domain	2	2	2	2
IPR037365	Slowmo/Ups family	2	2	2	2
IPR002468	Peptidase M24A, methionine aminopeptidase, subfamily 2	3	3	3	3
IPR032801	Peroxiredoxin-like 2A/B/C	1	1	1	1
IPR032816	SNARE associated Golgi protein	2	2	2	2
IPR003779	Carboxymuconolactone decarboxylase-like	3	3	3	3
IPR039965	Uncharacterized protein C3H7.08c	1	1	1	1
IPR004469	Phosphoserine phosphatase	1	1	1	1
IPR002500	Phosphoadenosine phosphosulphate reductase	2	2	2	2
IPR004511	Phosphoadenosine phosphosulphate/adenosine 5'-phosphosulphate reductase	1	1	1	1
IPR011800	Phosphoadenosine phosphosulphate reductase CysH	1	1	1	1
IPR003827	tRNA wybutosine-synthesizing protein	1	1	1	1
IPR012471	Protein of unknown function DUF1690	1	1	1	1
IPR040122	Importin beta family	4	4	4	4
IPR029411	Rhamnogalacturonan lyase, domain III	6	6	6	7
IPR029413	Rhamnogalacturonan lyase, domain II	5	6	5	6
IPR008011	Complex 1 LYR protein	3	4	3	4
IPR015366	Peptidase S53, activation domain	4	4	4	4
IPR029175	Exocyst complex component EXOC2/Sec5	1	1	1	1
IPR039481	Exocyst complex component EXOC2/Sec5, N-terminal domain	1	1	1	1
IPR005887	Alpha-1,2-mannosidase, putative	4	4	4	4
IPR012939	Glycosyl hydrolase family 92	4	5	4	4
IPR041371	Glycosyl hydrolase family 92 N-terminal domain	4	5	4	4
IPR000453	Chorismate synthase	2	2	2	2
IPR029636	Protein Csf1	1	1	1	1
IPR002483	PWI domain	2	2	2	2
IPR025261	Domain of unknown function DUF4210	1	1	1	1
IPR033473	Protein FAM214/SPAC3H8.04, C-terminal	1	1	1	1
IPR002885	Pentatricopeptide repeat	7	7	7	7
IPR026258	Signal recognition particle subunit SRP68	1	1	1	1
IPR012725	Chaperone DnaK	1	1	1	1
IPR019417	Domain of unknown function DUF2415	1	1	1	1
IPR024675	Eukaryotic translation initiation factor 3 subunit G, N-terminal	1	1	1	1
IPR004434	Isocitrate dehydrogenase NAD-dependent	2	2	2	2
IPR007325	Kynurenine formamidase/cyclase-like	3	3	3	3
IPR004302	Cellulose/chitin-binding protein, N-terminal	3	3	3	3
IPR003609	PAN/Apple domain	3	3	3	3
IPR017771	Cyanamide hydratase	1	1	1	1
IPR041622	SMODS and SLOG-associating 2TM effector domain, fungi	1	1	1	1
IPR002905	tRNA methyltransferase, Trm1	1	1	1	1
IPR032781	ABC-transporter extension domain	3	3	3	3
IPR001568	Ribonuclease T2-like	2	2	2	2
IPR004728	Translocation protein Sec62	1	1	1	1
IPR011553	Translocation protein Sec62, ascomycota	1	1	1	1
IPR044059	Cns1/TTC4, wheel domain	1	1	1	1
IPR000760	Inositol monophosphatase-like	4	4	4	4
IPR000560	Histidine phosphatase superfamily, clade-2	5	5	5	5
IPR000595	Cyclic nucleotide-binding domain	4	4	4	4
IPR002641	Patatin-like phospholipase domain	5	6	6	6
IPR004130	GPN-loop GTPase	3	3	3	3
IPR030231	GPN-loop GTPase 2	1	1	1	1
IPR002759	RNase P subunit Pop5/Rpp14/Rnp2-like	1	1	1	1
IPR001453	MoaB/Mog domain	2	2	2	2
IPR005110	MoeA, N-terminal and linker domain	1	1	1	1
IPR005111	MoeA, C-terminal, domain IV	1	1	1	1
IPR038987	Molybdopterin biosynthesis protein MoeA-like	1	1	1	1
IPR039632	Transmembrane protein 42	1	1	1	1
IPR003194	Transcription initiation factor IIA, gamma subunit	1	1	1	1
IPR015871	Transcription initiation factor IIA, gamma subunit, C-terminal	1	1	1	1
IPR015872	Transcription initiation factor IIA, gamma subunit, N-terminal	1	1	1	1
IPR044640	U2 small nuclear ribonucleoprotein A'	1	1	1	1
IPR021460	Protein of unknown function DUF3112	3	3	3	3
IPR032403	Exocyst component Exo84, C-terminal	1	1	1	1
IPR033961	Exocyst complex component Exo84	1	1	1	1
IPR002056	Protein import receptor MAS20	1	1	1	1
IPR007197	Radical SAM	6	6	6	6
IPR013917	tRNA wybutosine-synthesis	1	1	1	1
IPR004695	Transporter protein SLAC1/Mae1/ Ssu1/TehA	4	5	3	4
IPR010300	Cysteine dioxygenase type I	1	1	1	1
IPR006342	Methyltransferase FkbM	1	1	1	1
IPR020818	GroES chaperonin family	1	1	1	1
IPR000911	Ribosomal protein L11/L12	1	2	1	2
IPR006519	Ribosomal protein L11, bacterial-type	1	1	1	1
IPR020783	Ribosomal protein L11, C-terminal	2	2	2	2
IPR020784	Ribosomal protein L11, N-terminal	2	2	2	2
IPR013931	Svf1-like, N-terminal	1	1	1	1
IPR033394	Svf1-like, C-terminal	1	1	1	1
IPR011513	Non-structural maintenance of chromosomes element 1	1	1	1	1
IPR014857	Zinc finger, RING-like	1	1	1	1
IPR037353	Histone methyltransferase complex subunit ASH2	1	1	1	1
IPR003029	S1 domain	4	4	4	4
IPR011488	Translation initiation factor 2, alpha subunit	1	1	1	1
IPR006887	Domain of unknown function DUF625	1	1	1	1
IPR001173	Glycosyltransferase 2-like	7	7	7	7
IPR010929	CDR ABC transporter	11	11	11	11
IPR013525	ABC-2 type transporter	13	14	14	14
IPR029481	ABC-transporter, N-terminal domain	10	11	10	10
IPR043926	ABC transporter family G domain	11	12	11	11
IPR013698	Squalene epoxidase	1	1	1	1
IPR040125	Squalene monooxygenase	1	1	1	1
IPR013946	Nuclear control of ATP synthase 2	1	1	1	1
IPR006694	Fatty acid hydroxylase	7	7	7	7
IPR001533	Pterin 4 alpha carbinolamine dehydratase	1	1	1	1
IPR027664	Actin-related protein 5	1	1	1	1
IPR013272	Vps72/YL1, C-terminal	2	2	2	2
IPR029525	INO80 complex, subunit Ies6	1	1	1	1
IPR007305	Vesicle transport protein, Got1/SFT2-like	1	1	1	1
IPR005455	Profilin	1	1	1	1
IPR018094	Thymidylate kinase	1	1	1	1
IPR039430	Thymidylate kinase-like domain	1	1	1	1
IPR006809	TAFII28-like protein	1	1	1	1
IPR001474	GTP cyclohydrolase I	1	1	1	1
IPR020602	GTP cyclohydrolase I domain	1	1	1	1
IPR004601	UV-endonuclease UvdE	1	1	1	1
IPR013178	Histone acetyltransferase Rtt109/CBP	1	1	1	1
IPR016849	Histone acetyltransferase Rtt109	1	1	1	1
IPR040030	54S ribosomal protein L15, mitochondrial	1	1	1	1
IPR014306	Hydroxyisourate hydrolase	1	1	1	1
IPR023416	Transthyretin/hydroxyisourate hydrolase domain	1	1	1	1
IPR016300	Arsenical pump ATPase, ArsA/GET3	1	1	1	1
IPR025723	Anion-transporting ATPase-like domain	1	1	1	1
IPR014891	DWNN domain	1	1	1	1
IPR025829	Zinc knuckle CX2CX3GHX4C	1	1	1	1
IPR033489	E3 ubiquitin-protein ligase RBBP6 family	2	2	2	2
IPR004910	Yippee/Mis18/Cereblon	1	1	1	1
IPR039058	Yippee family	1	1	1	1
IPR002993	Ornithine decarboxylase antizyme	1	1	1	1
IPR004651	Histidine biosynthesis, HisF	1	1	1	1
IPR010139	Imidazole glycerol phosphate synthase, subunit H	1	1	1	1
IPR019481	Transcription factor TFIIIC, triple barrel domain	1	1	1	1
IPR009291	Vacuolar protein sorting-associated protein 62	3	3	3	2
IPR008146	Glutamine synthetase, catalytic domain	3	3	3	3
IPR008147	Glutamine synthetase, beta-Grasp domain	1	1	1	1
IPR007587	SIT4 phosphatase-associated protein family	1	1	1	1
IPR022159	Tuftelin interacting protein, N-terminal domain	1	1	1	1
IPR022783	GCF, C-terminal	1	1	1	1
IPR006629	LPS-induced tumour necrosis factor alpha factor	1	2	1	2
IPR037519	LITAF domain containing protein	1	2	1	2
IPR009799	EthD domain	7	7	7	8
IPR021836	Protein of unknown function DUF3429	1	1	1	1
IPR009543	Vacuolar protein sorting-associated protein 13, SHR-binding domain	1	1	1	1
IPR026847	Vacuolar protein sorting-associated protein 13	1	1	1	1
IPR026854	Vacuolar protein sorting-associated protein 13-like, N-terminal domain	1	1	1	1
IPR031642	VPS13, repeated coiled region	1	1	1	1
IPR031645	Vacuolar protein sorting-associated protein 13, C-terminal	1	1	1	1
IPR031646	Vacuolar protein sorting-associated protein 13, second N-terminal domain	1	1	1	1
IPR002668	Concentrative nucleoside transporter N-terminal domain	2	2	2	2
IPR008276	Concentrative nucleoside transporter	2	2	2	2
IPR011657	Concentrative nucleoside transporter C-terminal domain	2	2	2	2
IPR003018	GAF domain	4	4	4	4
IPR002710	Dilute domain	2	2	2	2
IPR005164	Allantoicase	1	1	1	1
IPR015908	Allantoicase domain	1	1	1	1
IPR006593	Cytochrome b561/ferric reductase transmembrane	2	2	2	2
IPR009548	PRKR-interacting protein 1	1	1	1	1
IPR012719	T-complex protein 1, gamma subunit	1	1	1	1
IPR000115	Phosphoribosylglycinamide synthetase	1	1	3	1
IPR004733	Phosphoribosylformylglycinamidine cyclo-ligase	2	3	2	2
IPR010918	PurM-like, C-terminal domain	2	2	2	2
IPR016188	PurM-like, N-terminal domain	1	1	1	1
IPR020560	Phosphoribosylglycinamide synthetase, C-domain	1	1	2	2
IPR020561	Phosphoribosylglycinamide synthetase, ATP-grasp (A) domain	2	3	3	2
IPR020562	Phosphoribosylglycinamide synthetase, N-terminal	2	3	3	2
IPR015172	MIF4G-like, type 1	1	1	1	1
IPR015174	MIF4G-like, type 2	1	1	1	1
IPR027159	Nuclear cap-binding protein subunit 1	1	1	1	1
IPR012972	NLE	1	1	1	1
IPR007191	Sec8 exocyst complex component specific domain	1	1	1	1
IPR039682	Exocyst complex component Sec8/EXOC4	1	1	1	1
IPR013961	RAI1-like	1	1	1	1
IPR039039	RAI1-like family	1	1	1	1
IPR002931	Transglutaminase-like	2	2	2	2
IPR007317	Golgi to ER traffic protein 4	1	1	1	1
IPR002164	Nucleosome assembly protein (NAP)	2	2	2	2
IPR007148	Small-subunit processome, Utp12	3	3	3	3
IPR027145	Periodic tryptophan protein 2	1	1	1	1
IPR030379	Septin-type guanine nucleotide-binding (G) domain	5	5	5	5
IPR018955	Branched-chain alpha-ketoacid dehydrogenase kinase/Pyruvate dehydrogenase kinase, N-terminal	3	3	3	3
IPR039028	PDK/BCKDK protein kinase	3	3	3	3
IPR002083	MATH/TRAF domain	1	1	1	1
IPR024729	Ubiquitin carboxyl-terminal hydrolase 7, ICP0-binding domain	1	1	1	1
IPR029346	Ubiquitin carboxyl-terminal hydrolase, C-terminal	1	1	1	1
IPR039175	Mitochondrial import inner membrane translocase subunit TIM22	1	1	1	1
IPR004015	SKI-interacting protein SKIP, SNW domain	1	1	1	1
IPR017862	SKI-interacting protein, SKIP	1	1	1	1
IPR005913	dTDP-4-dehydrorhamnose reductase family	1	1	1	1
IPR029903	RmlD-like substrate binding domain	2	2	2	2
IPR000092	Polyprenyl synthetase	6	6	6	6
IPR039702	Farnesyl pyrophosphate synthase-like	1	1	1	1
IPR007192	Cdc23	1	1	1	1
IPR002877	Ribosomal RNA methyltransferase FtsJ domain	4	4	4	4
IPR028590	tRNA (cytidine(32)/guanosine(34)-2-O)-methyltransferase, Trm7	1	1	1	1
IPR012929	Nucleoprotein TPR/MLP1	1	1	1	1
IPR015882	Beta-hexosaminidase, bacterial type, N-terminal	2	2	2	2
IPR015883	Glycoside hydrolase family 20, catalytic domain	3	3	3	3
IPR017439	Amidohydrolase	3	3	3	3
IPR005151	Tail specific protease	6	6	6	5
IPR025714	Methyltransferase domain	7	8	8	8
IPR009959	Polyketide cyclase SnoaL-like	2	2	2	2
IPR018620	Ubiquitin 3 binding protein But2, C-terminal	2	2	2	2
IPR011498	Kelch repeat type 2	1	1	1	1
IPR008010	Tapt1 family	1	1	1	1
IPR008754	Peptidase M43, pregnancy-associated plasma-A	4	3	4	4
IPR005835	Nucleotidyl transferase domain	2	2	2	2
IPR040023	WW domain-binding protein 4	1	1	1	1
IPR010829	Cerato-platanin	2	2	2	2
IPR000870	Homoserine kinase	1	1	1	1
IPR037631	mRNA export factor Gle2/RAE1	1	1	1	1
IPR044608	Ethanolamine-phosphate cytidylyltransferase	1	1	1	1
IPR018325	Rad4/PNGase transglutaminase-like fold	3	3	3	3
IPR007229	Nicotinate phosphoribosyltransferase family	1	1	1	1
IPR040727	Nicotinate phosphoribosyltransferase, N-terminal domain	1	1	1	1
IPR041525	Nicotinate/nicotinamide phosphoribosyltransferase	1	1	1	1
IPR022085	Protein of unknown function DUF3632	4	4	4	4
IPR012947	Threonyl/alanyl tRNA synthetase, SAD	4	4	4	4
IPR018164	Alanyl-tRNA synthetase, class IIc, N-terminal	2	2	2	1
IPR041526	DAPG hydrolase, PhiG domain	1	1	1	1
IPR001046	NRAMP family	2	3	2	2
IPR003817	Phosphatidylserine decarboxylase-related	3	3	3	3
IPR022237	L-tryptophan decarboxylase PsiD-like	1	1	1	1
IPR002730	Ribonuclease P protein subunit Rpp29/RNP1	1	1	1	1
IPR016848	Ribonuclease P/MRP subunit Rpp29	1	1	1	1
IPR002123	Phospholipid/glycerol acyltransferase	6	6	6	6
IPR022284	Glycerol-3-phosphate O-acyltransferase/Dihydroxyacetone phosphate acyltransferase	1	1	1	1
IPR003721	Pantoate-beta-alanine ligase	1	1	1	1
IPR003440	Glycosyl transferase, family 48	1	1	1	1
IPR026899	1,3-beta-glucan synthase subunit FKS1-like, domain-1	1	1	1	1
IPR035240	SprT-like, zinc ribbon domain	1	1	1	1
IPR007681	Ran-interacting Mog1 protein	1	1	1	1
IPR001310	Histidine triad (HIT) protein	4	4	4	4
IPR022755	Zinc finger, double-stranded RNA binding	6	6	6	6
IPR006248	Aconitase, mitochondrial-like	2	2	2	2
IPR007246	GPI transamidase component Gaa1	1	1	1	1
IPR035298	26S Proteasome non-ATPase regulatory subunit 13	1	1	1	1
IPR040798	Rpn9, C-terminal helix	1	1	1	1
IPR037798	Ubiquitin carboxyl-terminal hydrolase 8	1	1	1	1
IPR041516	LACTB2, winged helix domain	1	1	1	1
IPR018827	Uncharacterised domain YCR061W, C-terminal	2	2	2	2
IPR028217	Ribosome-assembly protein 3, C-terminal	1	1	1	1
IPR040928	Importin repeat	1	1	1	1
IPR041389	Importin repeat 6	1	1	1	1
IPR041653	Importin repeat 4	1	1	1	1
IPR000679	Zinc finger, GATA-type	3	4	3	3
IPR013210	Leucine-rich repeat-containing N-terminal, plant-type	1	1	1	1
IPR007817	Pyoverdine/dityrosine biosynthesis protein	6	6	6	6
IPR029463	Lysine-specific metallo-endopeptidase	3	3	1	3
IPR015920	Cellobiose dehydrogenase, cytochrome domain	7	7	7	7
IPR000101	Gamma-glutamyltranspeptidase	2	2	2	2
IPR011320	Ribonuclease H1, N-terminal	1	1	1	1
IPR007231	Nucleoporin interacting component Nup93/Nic96	1	1	1	1
IPR003347	JmjC domain	4	4	4	3
IPR018866	Zinc-finger domain of monoamine-oxidase A repressor R1	1	1	1	1
IPR006370	4-hydroxybenzoate polyprenyltransferase-like	1	1	1	1
IPR039653	Prenyltransferase	3	4	3	3
IPR005680	Ribosomal protein S23, eukaryotic/archaeal	1	1	1	1
IPR006032	Ribosomal protein S12/S23	2	2	2	2
IPR006259	Adenylate kinase subfamily	1	1	1	1
IPR000555	JAB1/MPN/MOV34 metalloenzyme domain	7	7	7	7
IPR024969	Rpn11/EIF3F, C-terminal	4	4	4	4
IPR001260	Coproporphyrinogen III oxidase, aerobic	1	1	1	1
IPR004241	Autophagy protein Atg8 ubiquitin-like	1	1	1	1
IPR011598	Myc-type, basic helix-loop-helix (bHLH) domain	12	12	12	12
IPR006424	Glyceraldehyde-3-phosphate dehydrogenase, type I	1	1	1	1
IPR020828	Glyceraldehyde 3-phosphate dehydrogenase, NAD(P) binding domain	1	1	1	1
IPR020829	Glyceraldehyde 3-phosphate dehydrogenase, catalytic domain	1	1	1	1
IPR020831	Glyceraldehyde/Erythrose phosphate dehydrogenase family	1	1	1	1
IPR037942	RuvB-like helicase 2	1	1	1	1
IPR003169	GYF domain	2	2	2	2
IPR039905	CD2 antigen cytoplasmic tail-binding protein 2/Lin1	1	1	1	1
IPR004854	Ubiquitin fusion degradation protein Ufd1-like	2	2	2	2
IPR001844	Chaperonin Cpn60	1	1	1	1
IPR017904	ADF/Cofilin	1	1	1	1
IPR001678	SAM-dependent methyltransferase RsmB/NOP2-type	3	3	3	3
IPR011023	Nop2p	1	1	1	1
IPR031341	Ribosomal RNA small subunit methyltransferase F, N-terminal	1	1	1	1
IPR034586	GTPase activating protein complex, subunit Bfa1/Byr4	1	1	1	1
IPR010585	DNA repair protein XRCC4	1	1	1	1
IPR004104	Gfo/Idh/MocA-like oxidoreductase, C-terminal	5	5	5	5
IPR002734	Bacterial bifunctional deaminase-reductase, C-terminal	2	2	2	2
IPR019901	Ergot alkaloid biosynthesis protein	1	1	1	1
IPR002815	Spo11/DNA topoisomerase VI subunit A	1	1	1	1
IPR013049	Spo11/DNA topoisomerase VI, subunit A, N-terminal	1	1	1	1
IPR018333	Squalene cyclase	1	1	1	1
IPR032696	Squalene cyclase, C-terminal	1	1	1	1
IPR032697	Squalene cyclase, N-terminal	1	1	1	1
IPR007052	CS domain	4	4	4	4
IPR007699	SGS domain	1	1	1	1
IPR044563	Protein Sgt1-like	1	1	1	1
IPR010376	Gamma-butyrobetaine hydroxylase-like, N-terminal	1	1	1	1
IPR006676	tRNA-splicing endonuclease	1	1	1	1
IPR006677	tRNA intron endonuclease, catalytic domain-like	1	1	1	1
IPR025993	Ceramide glucosyltransferase	1	1	1	1
IPR024014	FMNH(2)-dependent dimethylsulfone monooxygenase SfnG	1	1	1	1
IPR000791	Acetate transporter GPR1/FUN34/SatP family	3	3	3	3
IPR030186	Protein AlcS/PatA	2	2	2	2
IPR013107	Acyl-CoA dehydrogenase, C-terminal domain	1	1	1	1
IPR018811	MIOREX complex component 11	1	1	1	1
IPR034907	Nucleoside diphosphate kinase-like domain	1	1	1	1
IPR033403	Domain of unknown function DUF5110	1	1	1	1
IPR006685	Mechanosensitive ion channel MscS	3	3	3	3
IPR000626	Ubiquitin-like domain	7	8	7	8
IPR032873	Probable tRNA methyltransferase 9-like protein	1	1	1	1
IPR002489	Glutamate synthase, alpha subunit, C-terminal	1	1	1	1
IPR002932	Glutamate synthase domain	1	1	1	1
IPR006005	Glutamate synthase, NADH/NADPH, small subunit 1	1	1	1	1
IPR006982	Glutamate synthase, central-N	1	1	1	1
IPR028261	Dihydroprymidine dehydrogenase domain II	1	1	1	1
IPR008402	Anaphase-promoting complex subunit 15/mnd2	1	1	1	1
IPR019098	Histone chaperone domain CHZ	1	1	1	1
IPR038739	Armadillo-type fold containing protein ARMC8/Vid28	1	1	1	1
IPR019334	Transmembrane protein 170	1	1	1	1
IPR024688	Maltose/galactoside acetyltransferase	3	3	3	3
IPR007269	Isoprenylcysteine carboxyl methyltransferase	2	2	2	2
IPR004299	Membrane bound O-acyl transferase, MBOAT	3	4	3	3
IPR014371	Sterol O-acyltransferase, ACAT/DAG/ARE types	3	3	3	3
IPR027251	Diacylglycerol O-acyltransferase 1	1	1	1	1
IPR001604	DNA/RNA non-specific endonuclease	1	1	1	1
IPR040255	Non-specific endonuclease	1	1	1	1
IPR006110	RNA polymerase, subunit omega/K/RPB6	1	1	1	1
IPR000801	Esterase-like	1	1	1	1
IPR014186	S-formylglutathione hydrolase	1	1	1	1
IPR012860	Arf3-interacting protein 1, N-terminal domain	1	1	1	1
IPR024224	DENND6	1	1	1	1
IPR019145	Mediator complex, subunit Med10	1	1	1	1
IPR005052	Legume-like lectin	2	2	2	2
IPR004217	Tim10-like	4	4	4	4
IPR039238	Mitochondrial import inner membrane translocase subunit Tim8/13	2	2	2	2
IPR018612	Domain of unknown function DUF2040	1	1	1	1
IPR006876	LMBR1-like membrane protein	2	2	2	2
IPR010591	ATP11	1	1	1	1
IPR044831	Heme-binding peroxidase Ccp1-like	8	8	8	9
IPR002013	SAC domain	4	4	4	4
IPR000308	14-3-3 protein	3	3	3	3
IPR023410	14-3-3 domain	2	2	2	2
IPR000509	Ribosomal protein L36e	1	1	1	1
IPR021569	TUG ubiquitin-like domain	1	1	1	1
IPR001353	Proteasome, subunit alpha/beta	14	14	14	14
IPR033811	Proteasome beta 3 subunit	1	1	1	1
IPR005782	P-type ATPase, subfamily IIA, SERCA-type	1	1	1	1
IPR019783	Ribosome maturation protein SBDS, N-terminal	2	2	2	2
IPR039100	Ribosome maturation protein Sdo1/SBDS-like	2	2	2	2
IPR000591	DEP domain	4	4	4	4
IPR027244	Vacuolar membrane-associated protein Iml1	1	1	1	1
IPR004713	Calcium/proton exchanger	8	8	8	8
IPR004837	Sodium/calcium exchanger membrane region	9	9	9	9
IPR027414	Glycosyl hydrolase family 95, N-terminal domain	3	3	3	3
IPR024761	Transcription factor IIIC, 90kDa subunit, N-terminal	1	1	1	1
IPR001096	Peptidase C13, legumain	1	1	1	1
IPR028361	GPI-anchor transamidase	1	1	1	1
IPR026051	Chitobiosyldiphosphodolichol beta-mannosyltransferase ALG1-like	1	1	1	1
IPR021013	ATPase, vacuolar ER assembly factor, Vma12	1	1	1	1
IPR028005	N-acetyltransferase ESCO, zinc-finger	1	1	1	1
IPR000326	Phosphatidic acid phosphatase type 2/haloperoxidase	6	6	6	6
IPR043216	Phospholipid phosphatase	4	4	5	4
IPR031728	Beta-glucuronidase, C-terminal	3	3	3	3
IPR000109	Proton-dependent oligopeptide transporter family	6	4	6	6
IPR018825	Domain of unknown function DUF2427	1	1	2	1
IPR004886	Glucanosyltransferase	4	4	4	4
IPR012946	X8 domain	1	1	1	1
IPR001370	BIR repeat	2	2	2	2
IPR006001	Carbohydrate kinase, thermoresistant glucokinase	3	3	3	3
IPR024320	Phosphatidylglycerol lysyltransferase, C-terminal	1	1	1	1
IPR041640	Tyosinase, C-terminal	3	3	3	3
IPR003718	OsmC/Ohr family	1	1	1	1
IPR019953	Organic hydroperoxide resistance protein famiy	1	1	1	1
IPR004776	Membrane transport protein	2	2	2	2
IPR004345	TB2/DP1/HVA22-related protein	2	2	2	2
IPR009446	Mitochondrial genome maintenance protein Mgm101	1	1	1	1
IPR004143	Biotinyl protein ligase (BPL) and lipoyl protein ligase (LPL), catalytic domain	3	3	3	3
IPR004408	Biotin--acetyl-CoA-carboxylase ligase	1	1	1	1
IPR019197	Biotin-protein ligase, N-terminal	1	1	1	1
IPR005341	Mitochondrial import inner membrane translocase subunit Tim16	1	1	1	1
IPR000408	Regulator of chromosome condensation, RCC1	3	3	3	3
IPR002934	Polymerase, nucleotidyl transferase domain	2	2	2	2
IPR004404	Dihydroxy-acid dehydratase	2	2	2	2
IPR005749	Ribosomal protein L15, bacterial-type	1	1	1	1
IPR028662	Sorting nexin-8/Mvp1	1	1	1	1
IPR001732	UDP-glucose/GDP-mannose dehydrogenase, N-terminal	2	2	2	2
IPR014026	UDP-glucose/GDP-mannose dehydrogenase, dimerisation	2	2	2	2
IPR017476	UDP-glucose/GDP-mannose dehydrogenase	2	2	2	2
IPR001002	Chitin-binding, type 1	5	5	6	6
IPR004236	Peptidase S1A, alpha-lytic prodomain	1	1	1	1
IPR003703	Acyl-CoA thioesterase	3	3	3	3
IPR002220	DapA-like	10	10	10	8
IPR000262	FMN-dependent dehydrogenase	11	11	11	10
IPR028209	LAMTOR1/MEH1	1	1	1	0
IPR040050	Zinc finger protein 830	1	1	1	1
IPR009244	Mediator complex, subunit Med7	1	1	1	1
IPR003618	Transcription elongation factor S-II, central domain	2	2	2	2
IPR012921	Spen paralogue and orthologue SPOC, C-terminal	1	1	1	1
IPR000426	Proteasome alpha-subunit, N-terminal domain	7	6	6	6
IPR034647	Proteasome subunit alpha4	1	1	1	1
IPR025700	L-lysine 6-monooxygenase/L-ornithine 5-monooxygenase	2	2	2	2
IPR001842	Peptidase M36, fungalysin	1	1	1	1
IPR011096	FTP domain	1	1	1	1
IPR009783	Protein of unknown function DUF1348	1	1	1	1
IPR013740	Redoxin	3	3	3	3
IPR037944	Peroxiredoxin-5-like	3	3	3	3
IPR002466	Adenosine deaminase/editase	1	1	1	1
IPR042935	tRNA-specific adenosine deaminase 1	1	1	1	1
IPR039370	Transcription factor BTF3	1	1	1	1
IPR012420	Cbp4	1	1	1	1
IPR024621	Inner membrane mitoribosome receptor Mba1, mitochondrial	1	1	1	1
IPR021100	N-glycosylation protein EOS1	1	1	1	1
IPR001950	SUI1 domain	4	4	4	4
IPR039912	Pre-rRNA-processing protein PNO1-like	1	1	1	1
IPR020630	Tetrahydrofolate dehydrogenase/cyclohydrolase, catalytic domain	2	2	2	2
IPR020631	Tetrahydrofolate dehydrogenase/cyclohydrolase, NAD(P)-binding domain	2	2	2	2
IPR012571	Mitochondrial distribution and morphology protein family 31/32, fungi	1	1	1	1
IPR013906	Eukaryotic translation initiation factor 3 subunit J	1	1	1	1
IPR002680	Alternative oxidase	1	1	1	1
IPR000009	Protein phosphatase 2A regulatory subunit PR55	1	1	1	1
IPR018937	Membrane magnesium transporter	1	1	1	1
IPR028938	Remodeling and spacing factor 1	1	1	1	1
IPR005821	Ion transport domain	3	3	3	3
IPR005880	Ribosomal protein L2, bacterial/organellar-type	1	1	1	1
IPR000704	Casein kinase II, regulatory subunit	4	4	4	4
IPR009771	Ribosome control protein 1	1	1	1	1
IPR040096	RAB6A-GEF complex partner protein 1	1	1	1	1
IPR040132	TREX component Tex1/THOC3	1	1	1	1
IPR027589	Choice-of-anchor B domain	5	5	5	5
IPR010839	Acyclic terpene utilisation	3	3	3	3
IPR000175	Sodium:neurotransmitter symporter	2	2	2	2
IPR008501	THO complex subunit 7/Mft1	1	1	1	1
IPR004226	Tubulin binding cofactor A	1	1	1	1
IPR025649	Protein of unknown function DUF4360	2	2	2	2
IPR006909	Rad21/Rec8-like protein, C-terminal, eukaryotic	2	2	2	2
IPR006910	Rad21/Rec8-like protein, N-terminal	2	2	2	2
IPR039781	Rad21/Rec8-like protein	2	2	2	2
IPR013167	Conserved oligomeric Golgi complex, subunit 4	1	1	1	1
IPR005145	Threonylcarbamoyl-AMP synthase, C-terminal domain	1	1	1	1
IPR006070	YrdC-like domain	1	1	1	1
IPR039652	Coatomer subunit zeta	1	1	1	1
IPR001208	MCM domain	6	6	6	6
IPR008047	Mini-chromosome maintenance complex protein 4	1	1	1	1
IPR027925	MCM N-terminal domain	6	6	6	6
IPR031327	Mini-chromosome maintenance protein	6	6	6	6
IPR033762	MCM OB domain	6	6	6	6
IPR041562	MCM, AAA-lid domain	6	6	6	6
IPR028245	Eisosome component PIL1/LSP1	2	2	2	2
IPR007676	Ribophorin I	1	1	1	1
IPR018966	VTC domain	2	2	2	2
IPR002672	Ribosomal protein L28e	1	1	1	1
IPR029004	Ribosomal L28e/Mak16	2	2	2	2
IPR001236	Lactate/malate dehydrogenase, N-terminal	2	2	2	2
IPR010097	Malate dehydrogenase, type 1	2	2	2	2
IPR022383	Lactate/malate dehydrogenase, C-terminal	2	2	2	2
IPR037992	TRAPP complex, Trs33 subunit	1	1	1	1
IPR025870	Glyoxalase-like domain	1	1	1	1
IPR031348	Fungal N-terminal domain of STAND protein	3	3	3	4
IPR027794	tRNase Z endonuclease	1	1	1	1
IPR002563	Flavin reductase like domain	1	1	1	1
IPR000396	Cyclic-AMP phosphodiesterase, class-II	1	1	1	1
IPR019479	Peroxiredoxin, C-terminal	2	2	2	2
IPR040025	Zinc finger protein 622/Rei1/Reh1	2	3	2	2
IPR041661	ZN622/Rei1/Reh1, zinc finger C2H2-type	2	3	2	2
IPR004499	Proline-tRNA ligase, class IIa, archaeal-type	1	1	1	1
IPR016061	Proline-tRNA ligase, class II, C-terminal	1	1	1	1
IPR012715	T-complex protein 1, alpha subunit	1	1	1	1
IPR004192	Cytochrome b-c1 complex subunit Rieske, transmembrane domain	1	1	1	1
IPR006317	Ubiquinol-cytochrome c reductase, iron-sulphur subunit	1	1	1	1
IPR014349	Rieske iron-sulphur protein	1	1	1	1
IPR004871	Cleavage/polyadenylation specificity factor, A subunit, C-terminal	3	3	3	3
IPR018846	Cleavage/polyadenylation specificity factor, A subunit, N-terminal	4	4	4	4
IPR027377	Zinc-binding domain	1	1	1	1
IPR000544	Octanoyltransferase	1	1	1	1
IPR019400	Peptidase C65, otubain	1	1	1	1
IPR037750	COP9 signalosome complex subunit 2	1	1	1	1
IPR019339	CBF1-interacting co-repressor CIR, N-terminal domain	2	2	2	2
IPR022209	Pre-mRNA splicing factor	1	1	1	1
IPR011502	Nucleoporin Nup85-like	1	1	1	1
IPR014183	Alcohol dehydrogenase class III	1	1	1	1
IPR000058	Zinc finger, AN1-type	2	2	2	2
IPR000445	Helix-hairpin-helix motif	1	1	1	1
IPR007751	Domain of unknown function DUF676, lipase-like	4	4	5	4
IPR044294	Lipase-like	2	2	2	2
IPR004205	Cytochrome b-c1 complex subunit 8	1	1	1	1
IPR004038	Ribosomal protein L7Ae/L30e/S12e/Gadd45	6	6	6	6
IPR013879	Protein of unknown function DUF1761	1	1	1	1
IPR011948	Dullard phosphatase domain, eukaryotic	2	2	2	2
IPR019191	Essential protein Yae1, N-terminal	2	2	2	2
IPR016813	NADH dehydrogenase [ubiquinone] (complex I), 21kDa subunit, fungi	1	1	1	1
IPR012681	Nucleobase cation symporter-1, NCS1	1	2	2	1
IPR003495	CobW/HypB/UreG, nucleotide-binding domain	4	4	4	4
IPR011629	Cobalamin (vitamin B12) biosynthesis CobW-like, C-terminal	2	2	2	2
IPR013905	Lethal giant larvae (Lgl)-like, C-terminal domain	1	1	1	1
IPR004738	Phosphate permease	1	1	1	2
IPR001348	ATP phosphoribosyltransferase HisG	1	1	1	1
IPR013115	Histidine biosynthesis HisG, C-terminal	1	1	1	1
IPR013820	ATP phosphoribosyltransferase, catalytic domain	1	1	1	1
IPR013945	V-type ATPase assembly factor Pkr1	1	1	1	1
IPR038725	General stress protein, FMN-binding split barrel domain	1	1	1	1
IPR000878	Tetrapyrrole methylase	2	2	2	2
IPR004551	Diphthine synthase	1	1	1	1
IPR040107	U4/U6.U5 small nuclear ribonucleoprotein component Snu23	1	1	1	1
IPR019236	Domain of unknown function DUF2183	3	3	3	3
IPR004953	EB1, C-terminal	1	1	1	1
IPR027328	Microtubule-associated protein RP/EB	1	1	1	1
IPR011483	Protein of unknown function DUF1593	2	2	2	2
IPR014839	Ribonucleotide reductase, transcriptional regulator Crt10	1	1	1	0
IPR008631	Glycogen synthase	1	1	1	1
IPR001876	Zinc finger, RanBP2-type	1	1	1	1
IPR013520	Exonuclease, RNase T/DNA polymerase III	5	5	5	5
IPR022052	Histone-binding protein RBBP4, N-terminal	2	2	2	2
IPR004859	Putative 5-3 exonuclease	2	2	2	2
IPR016494	5'-3' exoribonuclease 1	1	1	1	1
IPR027073	5'-3' exoribonuclease	2	2	2	2
IPR040486	Exoribonuclease 1, domain 3	1	1	1	1
IPR040992	Xrn1, D1 domain	1	1	1	1
IPR041106	Exoribonuclease Xrn1, D2/D3 domain	1	1	1	1
IPR041385	5'-3' exoribonuclease 1, SH3-like domain	1	1	1	1
IPR041412	Xrn1, helical domain	2	2	2	2
IPR007653	Signal peptidase complex subunit 3	1	1	1	1
IPR003653	Ulp1 protease family, C-terminal catalytic domain	4	3	4	4
IPR039241	Ribosomal RNA-processing protein Rrp9-like	1	1	1	1
IPR035206	Proteasome subunit beta 2	1	1	1	1
IPR038014	Ino80 subunit 1	1	1	1	1
IPR016288	1, 4-beta cellobiohydrolase	3	3	3	3
IPR028565	Mu homology domain	4	4	4	4
IPR012941	Phenol hydroxylase, C-terminal dimerisation domain	6	6	6	6
IPR021102	Peptide-N4-(N-acetyl-beta-glucosaminyl)asparagine amidase A	2	2	2	2
IPR008162	Inorganic pyrophosphatase	2	2	2	2
IPR004160	Translation elongation factor EFTu/EF1A, C-terminal	4	4	4	4
IPR015033	HBS1-like protein, N-terminal	1	1	1	1
IPR012718	T-complex protein 1, epsilon subunit	1	1	1	1
IPR000306	FYVE zinc finger	4	4	5	5
IPR002014	VHS domain	4	4	4	4
IPR012816	NADAR	1	2	1	1
IPR007379	Tim44-like domain	1	1	1	1
IPR039544	Tim44-like	1	1	1	1
IPR008580	PPPDE peptidase domain	2	2	2	2
IPR004396	Ribosome-binding ATPase YchF/Obg-like ATPase 1	2	1	2	2
IPR013029	YchF, C-terminal domain	2	1	2	2
IPR004254	AdipoR/Haemolysin-III-related	2	3	2	2
IPR015157	Translation machinery associated TMA7	1	1	1	1
IPR001932	PPM-type phosphatase domain	7	7	7	7
IPR015655	Protein phosphatase 2C family	5	5	5	5
IPR007855	RNA-dependent RNA polymerase, eukaryotic-type	3	3	3	3
IPR001611	Leucine-rich repeat	12	12	12	12
IPR019595	Domain of unknown function DUF2470	1	1	1	1
IPR026705	Hid-1/Ecm30	1	1	1	1
IPR006906	Timeless, N-terminal	1	1	1	1
IPR006108	3-hydroxyacyl-CoA dehydrogenase, C-terminal	3	3	3	3
IPR006176	3-hydroxyacyl-CoA dehydrogenase, NAD binding	3	3	3	3
IPR007319	Small-subunit processome, Utp21	1	1	1	1
[truncated: 3,172 more rows]
