# Supplementary material for: Comparative Genomic Analyses of Colletotrichum lindemuthianum Pathotypes with Different Virulence Levels and Lifestyles
Source: J Fungi (Basel). 2024 Sep 13;10(9):651. doi: 10.3390/jof10090651 (PMC11432805; doi:10.3390/jof10090651)
Supplement: Supplementary file 1 [file jof-10-00651-s001.zip › Supplementary Table S2.xlsx]

## Sheet: Table S2. PFAM domains of prote
Table S2. PFAM domains of proteins in C. lindemuthianum pathotypes
PFAM ID	Definitions	P0	P1088	P1472	P2395
PF04960	Glutaminase	1	1	1	1
PF00135	Carboxylesterase family	24	24	23	27
PF01565	FAD binding domain	50	51	51	54
PF08031	Berberine and berberine like	27	27	27	27
PF00107	Zinc-binding dehydrogenase	64	66	62	65
PF08240	Alcohol dehydrogenase GroES-like domain	45	46	44	47
PF13602	Zinc-binding dehydrogenase	30	32	30	31
PF07859	alpha/beta hydrolase fold	28	28	28	27
PF07992	Pyridine nucleotide-disulphide oxidoreductase	43	43	42	43
PF13450	NAD(P)-binding Rossmann-like domain	54	55	53	53
PF13738	Pyridine nucleotide-disulphide oxidoreductase	21	19	21	20
PF07690	Major Facilitator Superfamily	337	343	342	352
PF00106	short chain dehydrogenase	148	149	148	148
PF13561	Enoyl-(Acyl carrier protein) reductase	128	131	128	130
PF13823	Alcohol dehydrogenase GroES-associated	2	2	1	1
PF12697	Alpha/beta hydrolase family	47	46	45	49
PF00180	Isocitrate/isopropylmalate dehydrogenase	7	7	7	7
PF00840	Glycosyl hydrolase family 7	7	9	7	7
PF00172	Fungal Zn(2)-Cys(6) binuclear cluster domain	113	131	110	116
PF01174	SNO glutamine amidotransferase family	2	2	2	2
PF01680	SOR/SNZ family	1	1	1	1
PF19189	Mtf2 family	1	1	1	1
PF00400	WD domain, G-beta repeat	83	83	81	83
PF11578	Protein of unknown function (DUF3237)	2	2	2	2
PF00169	PH domain	9	9	9	9
PF03033	Glycosyltransferase family 28 N-terminal domain	5	5	5	5
PF00533	BRCA1 C Terminus (BRCT) domain	7	7	7	7
PF03031	NLI interacting factor-like phosphatase	5	5	5	5
PF12738	twin BRCT domain	5	5	5	5
PF06212	GRIM-19 protein	1	1	1	1
PF12717	non-SMC mitotic condensation complex subunit 1	5	5	5	5
PF12922	non-SMC mitotic condensation complex subunit 1, N-term	1	1	1	1
PF00069	Protein kinase domain	95	99	96	97
PF07714	Protein tyrosine and serine/threonine kinase	90	91	89	92
PF00828	Ribosomal proteins 50S-L15, 50S-L18e, 60S-L27A	2	2	2	2
PF06733	DEAD_2	2	2	2	2
PF13307	Helicase C-terminal domain	2	2	2	2
PF05729	NACHT domain	16	15	15	17
PF07719	Tetratricopeptide repeat	9	9	9	9
PF13176	Tetratricopeptide repeat	8	8	8	10
PF13181	Tetratricopeptide repeat	19	20	19	21
PF13401	AAA domain	6	6	6	6
PF17109	fungal STAND N-terminal Goodbye domain	2	2	2	2
PF00085	Thioredoxin	14	13	14	14
PF13848	Thioredoxin-like domain	3	3	3	3
PF13640	2OG-Fe(II) oxygenase superfamily	8	8	8	8
PF04616	Glycosyl hydrolases family 43	20	20	19	18
PF13385	Concanavalin A-like lectin/glucanases superfamily	2	2	2	2
PF00005	ABC transporter	63	59	61	57
PF03211	Pectate lyase	12	12	12	12
PF00642	Zinc finger C-x8-C-x5-C-x3-H type (and similar)	8	7	8	7
PF00550	Phosphopantetheine attachment site	36	36	36	37
PF00037	4Fe-4S binding domain	2	2	2	2
PF12800	4Fe-4S binding domain	1	1	1	1
PF12838	4Fe-4S dicluster domain	1	1	1	1
PF13187	4Fe-4S dicluster domain	1	1	1	1
PF13237	4Fe-4S dicluster domain	2	2	2	2
PF10176	Protein of unknown function (DUF2370)	1	1	1	1
PF01135	Protein-L-isoaspartate(D-aspartate) O-methyltransferase (PCMT)	3	3	3	3
PF13460	NAD(P)H-binding	48	50	47	50
PF02230	Phospholipase/Carboxylesterase	4	3	4	4
PF08659	KR domain	107	106	108	105
PF05368	NmrA-like family	26	27	26	29
PF00702	haloacid dehalogenase-like hydrolase	33	35	34	34
PF13419	Haloacid dehalogenase-like hydrolase	11	11	11	12
PF02133	Permease for cytosine/purines, uracil, thiamine, allantoin	8	9	9	9
PF01532	Glycosyl hydrolase family 47	11	11	11	11
PF06964	Alpha-L-arabinofuranosidase C-terminal domain	2	2	2	2
PF00083	Sugar (and other) transporter	97	94	97	97
PF08386	TAP-like protein	9	9	9	7
PF01979	Amidohydrolase family	19	19	18	19
PF00982	Glycosyltransferase family 20	3	3	3	3
PF02358	Trehalose-phosphatase	3	3	3	3
PF00082	Subtilase family	34	36	35	36
PF06280	Fn3-like domain	10	11	11	11
PF01915	Glycosyl hydrolase family 3 C-terminal domain	20	20	20	20
PF14310	Fibronectin type III-like domain	20	20	20	19
PF00664	ABC transporter transmembrane region	33	29	31	29
PF01370	NAD dependent epimerase/dehydratase family	55	53	55	55
PF00722	Glycosyl hydrolases family 16	19	19	19	17
PF14226	non-haem dioxygenase in morphine synthesis N-terminal	16	16	16	16
PF03171	2OG-Fe(II) oxygenase superfamily	19	19	19	18
PF03446	NAD binding domain of 6-phosphogluconate dehydrogenase	11	10	11	10
PF14833	NAD-binding of NADP-dependent 3-hydroxyisobutyrate dehydrogenase	4	4	4	4
PF00043	Glutathione S-transferase, C-terminal domain	11	11	11	11
PF02798	Glutathione S-transferase, N-terminal domain	13	13	13	13
PF13410	Glutathione S-transferase, C-terminal domain	13	13	13	11
PF14497	Glutathione S-transferase, C-terminal domain	10	10	10	9
PF04082	Fungal specific transcription factor domain	98	105	99	103
PF13826	Domain of unknown function (DUF4188)	2	2	2	1
PF00501	AMP-binding enzyme	41	42	41	42
PF03169	OPT oligopeptide transporter protein	17	16	17	17
PF01987	Mitochondrial biogenesis AIM24	2	2	2	2
PF00225	Kinesin motor domain	11	11	11	11
PF16796	Microtubule binding	9	9	9	9
PF01344	Kelch motif	6	6	6	7
PF09118	Domain of unknown function (DUF1929)	3	3	3	3
PF00141	Peroxidase	12	12	12	12
PF13391	HNH endonuclease	2	2	2	3
PF00070	Pyridine nucleotide-disulphide oxidoreductase	18	18	18	18
PF00355	Rieske [2Fe-2S] domain	5	5	5	5
PF01077	Nitrite and sulphite reductase 4Fe-4S domain	2	2	2	2
PF03460	Nitrite/Sulfite reductase ferredoxin-like half domain	2	2	2	2
PF04324	BFD-like [2Fe-2S] binding domain	1	1	1	1
PF08241	Methyltransferase domain	92	90	87	88
PF08242	Methyltransferase domain	47	44	46	53
PF13489	Methyltransferase domain	96	98	93	103
PF13649	Methyltransferase domain	84	82	82	83
PF13847	Methyltransferase domain	48	49	48	55
PF00926	3,4-dihydroxy-2-butanone 4-phosphate synthase	1	1	1	1
PF01266	FAD dependent oxidoreductase	28	28	28	28
PF07689	KaiB domain	1	1	1	1
PF10017	Histidine-specific methyltransferase, SAM-dependent	2	2	2	2
PF00096	Zinc finger, C2H2 type	15	17	15	16
PF01323	DSBA-like thioredoxin domain	3	3	3	3
PF02186	TFIIE beta subunit core domain	1	1	1	1
PF18121	TFA2 Winged helix domain 2	1	1	1	1
PF00173	Cytochrome b5-like Heme/Steroid binding domain	26	25	26	25
PF01267	F-actin capping protein alpha subunit	1	1	1	1
PF02779	Transketolase, pyrimidine binding domain	6	6	6	6
PF02780	Transketolase, C-terminal domain	4	4	4	4
PF00150	Cellulase (glycosyl hydrolase family 5)	15	15	15	15
PF01687	Riboflavin kinase	2	2	2	2
PF12861	Anaphase-promoting complex subunit 11 RING-H2 finger	2	3	2	2
PF13639	Ring finger domain	16	17	17	16
PF00170	bZIP transcription factor	9	8	9	8
PF03909	BSD domain	2	2	2	2
PF10273	Pre-rRNA-processing protein TSR2	1	1	1	1
PF09809	Mitochondrial ribosomal protein L27	1	1	1	1
PF16916	Dimerisation domain of Zinc Transporter	4	4	4	4
PF02535	ZIP Zinc transporter	7	6	7	6
PF00933	Glycosyl hydrolase family 3 N terminal domain	20	20	20	19
PF01055	Glycosyl hydrolases family 31	6	6	6	6
PF13802	Galactose mutarotase-like	4	4	4	4
PF05224	NDT80 / PhoG like DNA-binding family	3	3	3	3
PF01182	Glucosamine-6-phosphate isomerases/6-phosphogluconolactonase	3	3	3	3
PF00349	Hexokinase	4	4	4	3
PF03727	Hexokinase	4	4	4	4
PF11789	Zinc-finger of the MIZ type in Nse subunit	2	1	1	1
PF00385	Chromo (CHRromatin Organisation MOdifier) domain	6	6	6	6
PF01393	Chromo shadow domain	1	1	1	1
PF09763	Exocyst complex component Sec3	1	1	1	1
PF15277	Exocyst complex component SEC3 N-terminal PIP2 binding PH	1	1	1	1
PF00632	HECT-domain (ubiquitin-transferase)	6	6	6	6
PF00676	Dehydrogenase E1 component	5	5	5	5
PF01063	Amino-transferase class IV	5	5	5	5
PF01209	ubiE/COQ5 methyltransferase family	11	11	12	13
PF10360	Protein of unknown function (DUF2433)	1	1	1	1
PF08632	Activator of mitotic machinery Cdc14 phosphatase activation C-term	1	1	1	1
PF00071	Ras family	30	31	30	31
PF08355	EF hand associated	1	1	1	1
PF08356	EF hand associated	1	1	1	1
PF08477	Ras of Complex, Roc, domain of DAPkinase	27	29	28	29
PF02752	Arrestin (or S-antigen), C-terminal domain	3	3	3	3
PF14420	Clr5 domain	3	6	5	5
PF09759	Spinocerebellar ataxia type 10 protein domain	1	1	1	1
PF00579	tRNA synthetases class I (W and Y)	3	3	3	3
PF01048	Phosphorylase superfamily	5	5	5	6
PF06333	Mediator complex subunit 13 C-terminal domain	1	1	1	1
PF08159	NUC153 domain	2	2	2	2
PF00155	Aminotransferase class I and II	23	23	23	24
PF01399	PCI domain	14	14	14	14
PF10602	26S proteasome subunit RPN7	2	2	2	2
PF03291	mRNA capping enzyme	1	1	1	1
PF00018	SH3 domain	17	17	17	17
PF04366	Las17-binding protein actin regulator	4	4	4	4
PF07653	Variant SH3 domain	14	14	14	14
PF14604	Variant SH3 domain	13	13	13	13
PF01412	Putative GTPase activating protein for Arf	4	4	4	4
PF00389	D-isomer specific 2-hydroxyacid dehydrogenase, catalytic domain	9	9	8	9
PF02826	D-isomer specific 2-hydroxyacid dehydrogenase, NAD binding domain	11	11	11	11
PF19304	D-3-phosphoglycerate dehydrogenase intervening domain	1	1	1	1
PF01595	Cyclin M transmembrane N-terminal domain	1	1	1	1
PF10282	Lactonase, 7-bladed beta-propeller	5	6	5	6
PF00775	Dioxygenase	7	7	7	7
PF04444	Catechol dioxygenase N terminus	4	4	4	4
PF00076	RNA recognition motif. (a.k.a. RRM, RBD, or RNP domain)	55	58	55	57
PF14570	RING/Ubox like zinc-binding domain	1	1	1	1
PF00329	Respiratory-chain NADH dehydrogenase, 30 Kd subunit	1	1	1	1
PF00450	Serine carboxypeptidase	9	10	9	10
PF01149	Formamidopyrimidine-DNA glycosylase N-terminal domain	1	1	1	1
PF06831	Formamidopyrimidine-DNA glycosylase H2TH domain	1	1	1	1
PF07883	Cupin domain	13	13	13	12
PF13426	PAS domain	8	8	8	8
PF16944	Fungal potassium channel	1	1	1	1
PF01909	Nucleotidyltransferase domain	3	2	3	2
PF03828	Cid1 family poly A polymerase	3	3	3	3
PF00578	AhpC/TSA family	9	9	9	8
PF00282	Pyridoxal-dependent decarboxylase conserved domain	6	6	6	6
PF00270	DEAD/DEAH box helicase	46	46	46	45
PF00271	Helicase conserved C-terminal domain	70	70	69	70
PF04851	Type III restriction enzyme, res subunit	35	36	37	37
PF01544	CorA-like Mg2+ transporter protein	8	8	7	7
PF01485	IBR domain, a half RING-finger domain	8	8	8	8
PF03972	MmgE/PrpD N-terminal domain	1	1	1	1
PF19305	MmgE/PrpD C-terminal domain	2	1	2	1
PF09816	RNA polymerase II transcription elongation factor	1	1	1	1
PF06978	Ribonucleases P/MRP protein subunit POP1	1	1	1	1
PF08170	POPLD (NUC188) domain	1	1	1	1
PF00295	Glycosyl hydrolases family 28	14	14	14	14
PF01095	Pectinesterase	5	5	5	5
PF00145	C-5 cytosine-specific DNA methylase	3	3	3	3
PF00730	HhH-GPD superfamily base excision DNA repair protein	6	6	6	6
PF16892	Chitin biosynthesis protein CHS5 N-terminus	1	1	1	1
PF16893	Fibronectin type III domain	1	1	1	1
PF01176	Translation initiation factor 1A / IF-1	2	2	2	2
PF00568	WH1 domain	1	1	0	0
PF02732	ERCC4 domain	3	3	3	3
PF10358	N-terminal C2 in EEIG1 and EHBP1 proteins	1	1	1	1
PF00012	Hsp70 protein	7	7	7	7
PF15985	KH domain	1	1	1	1
PF18311	Exosome complex exonuclease Rrp40 N-terminal domain	1	1	1	1
PF13086	AAA domain	6	6	5	6
PF13087	AAA domain	8	8	8	8
PF13193	AMP-binding enzyme C-terminal domain	16	16	16	16
PF13532	2OG-Fe(II) oxygenase superfamily	6	6	6	6
PF00026	Eukaryotic aspartyl protease	17	17	17	16
PF14543	Xylanase inhibitor N-terminal	7	7	7	7
PF07542	ATP12 chaperone protein	1	1	1	1
PF07646	Kelch motif	4	4	4	4
PF13415	Galactose oxidase, central domain	8	8	8	8
PF13418	Galactose oxidase, central domain	9	9	9	10
PF13854	Kelch motif	12	13	12	13
PF13964	Kelch motif	3	3	3	3
PF14538	Raptor N-terminal CASPase like domain	1	1	1	1
PF00152	tRNA synthetases class II (D, K and N)	7	7	7	6
PF01738	Dienelactone hydrolase family	9	9	9	9
PF00293	NUDIX domain	19	18	19	19
PF01039	Carboxyl transferase domain	2	2	2	2
PF00441	Acyl-CoA dehydrogenase, C-terminal domain	8	9	8	9
PF02770	Acyl-CoA dehydrogenase, middle domain	9	9	9	9
PF02771	Acyl-CoA dehydrogenase, N-terminal domain	10	10	10	10
PF08028	Acyl-CoA dehydrogenase, C-terminal domain	8	9	8	9
PF00628	PHD-finger	10	10	10	10
PF01926	50S ribosome-binding GTPase	39	42	37	40
PF01648	4'-phosphopantetheinyl transferase superfamily	2	2	2	2
PF10203	Cytochrome c oxidase assembly protein PET191	1	1	1	1
PF00561	alpha/beta hydrolase fold	23	23	23	24
PF04083	Partial alpha/beta-hydrolase lipase region	2	2	2	2
PF04479	RTA1 like protein	15	16	15	15
PF00063	Myosin head (motor domain)	4	4	4	4
PF02736	Myosin N-terminal SH3-like domain	1	1	1	1
PF08925	Domain of Unknown Function (DUF1907)	1	1	1	1
PF00324	Amino acid permease	30	31	31	31
PF01522	Polysaccharide deacetylase	14	15	14	15
PF01425	Amidase	14	14	14	14
PF17784	Sulfotransferase domain	10	10	10	10
PF00241	Cofilin/tropomyosin-type actin-binding protein	5	5	5	5
PF00153	Mitochondrial carrier protein	37	39	38	39
PF00646	F-box domain	21	22	22	19
PF12937	F-box-like	22	23	23	21
PF03443	Auxiliary Activity family 9 (formerly GH61)	24	24	24	24
PF01375	Heat-labile enterotoxin alpha chain	1	1	1	1
PF01088	Ubiquitin carboxyl-terminal hydrolase, family 1	5	5	5	5
PF00557	Metallopeptidase family M24	13	13	13	13
PF05195	Aminopeptidase P, N-terminal domain	3	3	3	3
PF00397	WW domain	9	10	10	10
PF00639	PPIC-type PPIASE domain	2	2	2	2
PF13616	PPIC-type PPIASE domain	2	2	2	2
PF02150	RNA polymerases M/15 Kd subunit	2	2	2	2
PF00238	Ribosomal protein L14p/L23e	2	2	2	2
PF03824	High-affinity nickel-transport protein	1	1	1	1
PF00648	Calpain family cysteine protease	3	3	3	3
PF01670	Glycosyl hydrolase family 12	6	6	6	6
PF01408	Oxidoreductase family, NAD-binding Rossmann fold	15	16	14	14
PF09334	tRNA synthetases class I (M)	2	2	2	2
PF19303	Anticodon binding domain of methionyl tRNA ligase	2	2	2	2
PF12708	Pectate lyase superfamily protein	3	3	3	3
PF10261	Inositol phospholipid synthesis and fat-storage-inducing TM	1	1	1	1
PF09830	ATP adenylyltransferase C-terminal domain	2	2	2	2
PF19327	Ap4A phosphorylase N-terminal domain	1	1	1	1
PF09451	Autophagy-related protein 27	2	2	2	2
PF01222	Ergosterol biosynthesis ERG4/ERG24 family	4	4	4	4
PF00230	Major intrinsic protein	5	5	5	5
PF14378	PAP2 superfamily	3	3	3	3
PF00144	Beta-lactamase	11	11	10	11
PF17660	Bacterial tandem repeat domain 1	2	2	2	2
PF06283	Trehalose utilisation	2	2	2	2
PF00248	Aldo/keto reductase family	30	31	31	31
PF01488	Shikimate / quinate 5-dehydrogenase	1	1	2	1
PF01124	MAPEG family	2	2	2	2
PF01083	Cutinase	16	16	16	16
PF01419	Jacalin-like lectin domain	1	1	1	1
PF13520	Amino acid permease	34	31	34	34
PF06089	L-asparaginase II	1	1	1	1
PF00097	Zinc finger, C3HC4 type (RING finger)	25	26	27	24
PF12656	G-patch domain	3	3	3	3
PF00175	Oxidoreductase NAD-binding domain	16	16	16	16
PF00970	Oxidoreductase FAD-binding domain	5	5	5	5
PF12763	Cytoskeletal-regulatory complex EF hand	3	3	3	3
PF11951	Fungal specific transcription factor domain	26	27	26	27
PF00250	Forkhead domain	3	4	4	3
PF07855	Autophagy-related protein 101	1	1	1	1
PF04882	Peroxin-3	1	1	1	1
PF04099	Sybindin-like family	2	2	2	2
PF06985	Heterokaryon incompatibility protein (HET)	45	48	47	45
PF01193	RNA polymerase Rpb3/Rpb11 dimerisation domain	4	4	5	4
PF13656	RNA polymerase Rpb3/Rpb11 dimerisation domain	2	2	2	2
PF01125	G10 protein	1	1	1	1
PF10373	Est1 DNA/RNA binding domain	1	1	1	1
PF10374	Telomerase activating protein Est1	1	1	1	1
PF00294	pfkB family carbohydrate kinase	5	4	5	4
PF00181	Ribosomal Proteins L2, RNA binding domain	2	2	2	2
PF03947	Ribosomal Proteins L2, C-terminal domain	2	2	2	2
PF08589	Autophagy receptor ATG43	1	1	1	1
PF03463	eRF1 domain 1	2	2	2	2
PF03464	eRF1 domain 2	2	2	2	2
PF03465	eRF1 domain 3	2	2	2	2
PF18854	Bacterial archaeo-eukaryotic release factor family 10	1	1	1	1
PF01575	MaoC like domain	5	5	5	5
PF00128	Alpha amylase, catalytic domain	10	11	10	10
PF11941	Domain of unknown function (DUF3459)	1	1	1	1
PF13174	Tetratricopeptide repeat	4	4	4	4
PF13432	Tetratricopeptide repeat	14	14	14	15
PF00787	PX domain	11	11	11	11
PF01068	ATP dependent DNA ligase domain	4	5	4	5
PF01331	mRNA capping enzyme, catalytic domain	1	1	1	1
PF03919	mRNA capping enzyme, C-terminal domain	1	1	1	1
PF00808	Histone-like transcription factor (CBF/NF-Y) and archaeal histone	9	9	9	9
PF00454	Phosphatidylinositol 3- and 4-kinase	7	7	7	7
PF11522	Yeast phosphatidylinositol-4-OH kinase Pik1	1	1	1	1
PF05241	EXPERA (EXPanded EBP superfamily)	4	4	4	4
PF12239	Protein of unknown function (DUF3605)	2	2	2	2
PF05620	SRP-independent targeting protein 2/TMEM208	1	1	1	1
PF12895	Anaphase-promoting complex, cyclosome, subunit 3	4	4	4	4
PF14559	Tetratricopeptide repeat	5	5	5	5
PF02969	TATA box binding protein associated factor (TAF)	3	3	3	3
PF15511	Centromere kinetochore component CENP-T histone fold	3	3	3	3
PF04628	Sedlin, N-terminal conserved region	3	3	3	3
PF09784	Mitochondrial ribosomal protein L31	1	1	1	1
PF08320	PIG-X / PBN1	1	1	1	1
PF00656	Caspase domain	3	4	3	3
PF00046	Homeodomain	5	4	5	5
PF05920	Homeobox KN domain	4	4	4	4
PF06094	Gamma-glutamyl cyclotransferase, AIG2-like	4	4	4	4
PF13772	AIG2-like family	1	1	1	1
PF00137	ATP synthase subunit C	5	5	5	5
PF00637	Region in Clathrin and VPS	4	4	4	4
PF05131	Pep3/Vps18/deep orange family	1	1	1	1
PF00251	Glycosyl hydrolases family 32 N-terminal domain	3	3	3	3
PF03215	Rad17 P-loop domain	1	1	1	1
PF14027	Questin oxidase-like	2	2	2	2
PF00067	Cytochrome P450	116	121	117	118
PF12796	Ankyrin repeats (3 copies)	44	46	45	42
PF02541	Ppx/GppA phosphatase family	1	1	1	1
PF10250	GDP-fucose protein O-fucosyltransferase	3	3	3	3
PF01717	Cobalamin-independent synthase, Catalytic domain	2	2	2	2
PF08267	Cobalamin-independent synthase, N-terminal domain	1	1	1	1
PF00724	NADH:flavin oxidoreductase / NADH oxidase family	10	10	10	10
PF01470	Pyroglutamyl peptidase	1	1	1	1
PF14479	Prion-inhibition and propagation	2	2	2	2
PF02077	SURF4 family	1	1	1	1
PF08774	VRR-NUC domain	1	1	1	1
PF00312	Ribosomal protein S15	2	2	2	2
PF08069	Ribosomal S13/S15 N-terminal domain	1	1	1	1
PF07691	PA14 domain	7	7	7	7
PF00149	Calcineurin-like phosphoesterase	24	24	24	23
PF05922	Peptidase inhibitor I9	9	9	9	10
PF17766	Fibronectin type-III domain	2	2	2	2
PF00264	Common central domain of tyrosinase	19	20	19	20
PF00394	Multicopper oxidase	15	15	14	16
PF07731	Multicopper oxidase	17	17	17	17
PF07732	Multicopper oxidase	16	16	16	16
PF02045	CCAAT-binding transcription factor (CBF-B/NF-YA) subunit B	1	1	1	1
PF01636	Phosphotransferase enzyme family	14	14	14	16
PF00004	ATPase family associated with various cellular activities (AAA)	51	50	49	53
PF04908	SH3-binding, glutamic acid-rich protein	1	1	1	1
PF00023	Ankyrin repeat	42	42	41	42
PF13606	Ankyrin repeat	28	30	26	28
PF13637	Ankyrin repeats (many copies)	42	44	41	42
PF09774	Caffeine-induced death protein 2	1	1	1	1
PF12569	NMDA receptor-regulated protein 1	1	1	1	1
PF13414	TPR repeat	4	4	4	4
PF00591	Glycosyl transferase family, a/b domain	1	1	1	1
PF02885	Glycosyl transferase family, helical bundle domain	1	1	1	1
PF00781	Diacylglycerol kinase catalytic domain	2	2	2	2
PF05997	Nucleolar protein,Nop52	1	1	1	1
PF00916	Sulfate permease family	6	6	6	7
PF01740	STAS domain	6	6	6	6
PF05730	CFEM domain	12	11	12	14
PF01494	FAD binding domain	37	37	38	38
PF17851	Beta xylosidase C-terminal Concanavalin A-like domain	8	8	8	8
PF00109	Beta-ketoacyl synthase, N-terminal domain	22	21	21	21
PF02801	Beta-ketoacyl synthase, C-terminal domain	23	23	22	23
PF18314	Fatty acid synthase type I helical domain	2	2	2	2
PF18325	Fatty acid synthase subunit alpha Acyl carrier domain	2	2	2	2
PF13279	Thioesterase-like superfamily	3	3	3	3
PF00668	Condensation domain	12	12	12	12
PF01384	Phosphate transporter family	4	4	4	4
PF02668	Taurine catabolism dioxygenase TauD, TfdA family	19	20	19	21
PF06609	Fungal trichothecene efflux pump (TRI12)	11	12	12	10
PF00733	Asparagine synthase	4	4	4	4
PF13522	Glutamine amidotransferase domain	5	5	5	5
PF13537	Glutamine amidotransferase domain	6	6	6	6
PF13857	Ankyrin repeats (many copies)	22	23	22	21
PF03928	Haem-degrading	1	1	1	1
PF00856	SET domain	19	19	20	20
PF05033	Pre-SET motif	1	1	1	1
PF16455	Ubiquitin-binding domain	1	1	1	1
PF01602	Adaptin N terminal region	8	8	8	8
PF07718	Coatomer beta C-terminal region	1	1	1	1
PF14806	Coatomer beta subunit appendage platform	1	1	1	1
PF02792	Mago nashi protein	1	1	1	1
PF09783	Vacuolar import and degradation protein	1	1	1	1
PF01170	Putative RNA methylase family UPF0020	1	1	1	1
PF08584	Ribonuclease P 40kDa (Rpp40) subunit	1	1	1	1
PF08302	Fungal tRNA ligase phosphodiesterase domain	1	1	1	1
PF08303	tRNA ligase kinase domain	1	1	1	1
PF09511	RNA ligase	1	1	1	1
PF10281	Putative nuclear envelope organisation protein	1	1	1	1
PF06766	Fungal hydrophobin	1	1	1	1
PF16450	Proteasomal ATPase OB C-terminal domain	5	5	5	5
PF01476	LysM domain	14	12	15	15
PF05433	Glycine zipper 2TM domain	2	2	2	2
PF08881	CVNH domain	4	5	6	6
PF02204	Vacuolar sorting protein 9 (VPS9) domain	3	3	3	3
PF02845	CUE domain	4	4	4	4
PF18151	Domain of unknown function (DUF5601)	1	1	1	1
PF01073	3-beta hydroxysteroid dehydrogenase/isomerase family	15	15	15	15
PF07993	Male sterility protein	17	17	17	17
PF00171	Aldehyde dehydrogenase family	21	21	21	21
PF00111	2Fe-2S iron-sulfur cluster binding domain	3	4	3	3
PF00941	FAD binding domain in molybdopterin dehydrogenase	1	1	1	1
PF01315	Aldehyde oxidase and xanthine dehydrogenase, a/b hammerhead domain	1	1	1	1
PF01799	[2Fe-2S] binding domain	1	1	1	1
PF02738	Molybdopterin-binding domain of aldehyde dehydrogenase	1	1	1	1
PF03450	CO dehydrogenase flavoprotein C-terminal domain	1	1	1	1
PF08631	Meiosis protein SPO22/ZIP4 like	1	1	1	1
PF02176	TRAF-type zinc finger	1	1	1	1
PF13445	RING-type zinc-finger	15	17	17	16
PF13920	Zinc finger, C3HC4 type (RING finger)	7	9	8	8
PF04564	U-box domain	2	2	2	2
PF10408	Ubiquitin elongating factor core	1	1	1	1
PF00962	Adenosine deaminase	5	5	5	5
PF00202	Aminotransferase class-III	9	9	9	9
PF05592	Bacterial alpha-L-rhamnosidase concanavalin-like domain	2	2	2	2
PF08531	Alpha-L-rhamnosidase N-terminal domain	2	2	2	2
PF17389	Bacterial alpha-L-rhamnosidase 6 hairpin glycosidase domain	7	7	7	7
PF17390	Bacterial alpha-L-rhamnosidase C-terminal domain	6	6	6	6
PF12090	Spt20 family	1	1	1	1
PF13516	Leucine Rich repeat	8	7	8	7
PF14622	Ribonuclease-III-like	4	5	4	5
PF00732	GMC oxidoreductase	32	34	33	36
PF05199	GMC oxidoreductase	33	34	33	34
PF00300	Histidine phosphatase superfamily (branch 1)	9	10	10	10
PF04982	HPP family	1	1	1	1
PF00544	Pectate lyase	13	14	14	13
PF01423	LSM domain	12	14	13	14
PF01053	Cys/Met metabolism PLP-dependent enzyme	7	8	8	8
PF03936	Terpene synthase family, metal binding domain	1	1	1	1
PF19086	Terpene synthase family 2, C-terminal metal binding	7	8	8	9
PF04408	Helicase associated domain (HA2)	9	9	9	9
PF07717	Oligonucleotide/oligosaccharide-binding (OB)-fold	8	8	8	8
PF00708	Acylphosphatase	1	1	1	1
PF13483	Beta-lactamase superfamily domain	4	4	4	4
PF00677	Lumazine binding domain	1	1	1	1
PF00408	Phosphoglucomutase/phosphomannomutase, C-terminal domain	1	1	1	1
PF10391	Fingers domain of DNA polymerase lambda	1	1	1	1
PF14716	Helix-hairpin-helix domain	1	1	1	1
PF14791	DNA polymerase beta thumb	1	1	1	1
PF14792	DNA polymerase beta palm	1	1	1	1
PF00909	Ammonium Transporter Family	4	4	4	4
PF11635	Mediator complex subunit 16	1	1	1	1
PF02146	Sir2 family	6	6	6	6
PF00176	SNF2-related domain	24	24	24	24
PF11496	Class II histone deacetylase complex subunits 2 and 3	2	2	2	2
PF13907	Domain of unknown function (DUF4208)	1	1	1	1
PF04068	Possible Fer4-like domain in RNase L inhibitor, RLI	2	2	2	2
PF01846	FF domain	2	2	2	2
PF12735	TRAPP trafficking subunit Trs65	1	1	1	1
PF08639	DNA replication regulator SLD3	1	1	1	1
PF00551	Formyl transferase	3	2	3	2
PF08624	Chromatin remodelling complex Rsc7/Swp82 subunit	2	2	2	2
PF00773	RNB domain	3	3	3	3
PF13638	PIN domain	1	1	1	1
PF17215	S1 domain	1	1	1	1
PF17216	Rrp44-like cold shock domain	1	1	1	1
PF17849	Dis3-like cold-shock domain 2 (CSD2)	2	2	2	2
PF03193	RsgA GTPase	1	1	1	1
PF08701	GNL3L/Grn1 putative GTPase	1	1	1	1
PF13242	HAD-hyrolase-like	9	9	9	9
PF01571	Aminomethyltransferase folate-binding domain	2	2	2	2
PF08669	Glycine cleavage T-protein C-terminal barrel domain	2	2	2	2
PF10637	Oxoglutarate and iron-dependent oxygenase degradation C-term	1	1	1	1
PF13661	2OG-Fe(II) oxygenase superfamily	1	1	1	1
PF00266	Aminotransferase class-V	5	5	5	5
PF00834	Ribulose-phosphate 3 epimerase family	1	1	1	1
PF04488	Glycosyltransferase sugar-binding region containing DXD motif	7	8	7	8
PF01753	MYND finger	4	6	4	6
PF14737	Domain of unknown function (DUF4470)	3	3	3	3
PF01822	WSC domain	14	15	15	15
PF01328	Peroxidase, family 2	8	8	8	7
PF00564	PB1 domain	4	4	4	4
PF00571	CBS domain	6	6	6	6
PF00318	Ribosomal protein S2	1	1	1	1
PF09337	H2C2 zinc finger	1	1	1	1
PF17921	Integrase zinc binding domain	1	1	1	1
PF00118	TCP-1/cpn60 chaperonin family	9	9	9	9
PF12710	haloacid dehalogenase-like hydrolase	6	6	6	6
PF00136	DNA polymerase family B	4	4	4	4
PF03104	DNA polymerase family B, exonuclease domain	3	3	3	3
PF08490	Domain of unknown function (DUF1744)	1	1	1	1
PF10108	Predicted 3'-5' exonuclease related to the exonuclease domain of PolB	1	1	1	1
PF13482	RNase_H superfamily	1	1	1	1
PF12597	Protein of unknown function (DUF3767)	1	0	0	1
PF01263	Aldose 1-epimerase	3	3	3	3
PF08553	VID27 C-terminal WD40-like domain	1	1	1	1
PF17747	VID27 PH-like domain	1	1	1	1
PF17748	VID27 N-terminal region	1	1	1	1
PF01593	Flavin containing amine oxidoreductase	15	17	16	16
PF07156	Prenylcysteine lyase	1	1	1	1
PF04194	Programmed cell death protein 2, C-terminal putative domain	1	1	1	1
PF10075	CSN8/PSMD8/EIF3K family	2	2	2	2
PF04679	ATP dependent DNA ligase C terminal region	3	3	3	3
PF13646	HEAT repeats	8	8	7	7
PF01722	BolA-like protein	3	3	3	3
PF01784	NIF3 (NGG1p interacting factor 3)	1	1	1	1
PF08700	Vps51/Vps67	4	4	4	4
PF08585	RecQ mediated genome instability protein	1	1	1	1
PF18833	Tetratricopeptide repeat	1	1	1	1
PF18564	Glycoside hydrolase family 5 C-terminal domain	2	2	2	2
PF08662	Eukaryotic translation initiation factor eIF2A	4	4	4	4
PF08620	RPAP1-like, C-terminal	1	1	1	1
PF08621	RPAP1-like, N-terminal	1	1	1	1
PF08729	HPC2 and ubinuclein domain	1	1	1	1
PF04935	Surfeit locus protein 6	1	1	1	1
PF05719	Golgi phosphoprotein 3 (GPP34)	1	1	1	1
PF01871	AMMECR1	1	1	1	1
PF17124	ThiJ/PfpI family-like	2	2	2	2
PF12340	Protein of unknown function (DUF3638)	2	2	2	2
PF12359	Protein of unknown function (DUF3645)	2	2	2	2
PF13813	Membrane bound O-acyl transferase family	2	2	2	2
PF00621	RhoGEF domain	5	6	6	5
PF03114	BAR domain	5	5	5	5
PF11754	Velvet factor	1	1	1	1
PF12223	Protein of unknown function (DUF3602)	4	4	4	4
PF01208	Uroporphyrinogen decarboxylase (URO-D)	1	1	1	1
PF03856	Beta-glucosidase (SUN family)	2	2	2	2
PF03537	Glycoside-hydrolase family GH114	1	1	1	1
PF00850	Histone deacetylase domain	4	4	4	4
PF15519	linker between RRM2 and RRM3 domains in RBM39 protein	1	1	1	1
PF00198	2-oxoacid dehydrogenases acyltransferase (catalytic domain)	4	4	4	4
PF00364	Biotin-requiring enzyme	10	10	10	10
PF00092	von Willebrand factor type A domain	5	5	5	5
PF07716	Basic region leucine zipper	7	6	7	6
PF05238	Kinetochore protein CHL4 like	1	1	1	1
PF01026	TatD related DNase	3	3	3	3
PF00317	Ribonucleotide reductase, all-alpha domain	1	1	1	1
PF02867	Ribonucleotide reductase, barrel domain	1	1	1	1
PF03477	ATP cone domain	1	1	1	1
PF04438	HIT zinc finger	2	3	3	3
PF02141	DENN (AEX-3) domain	2	2	2	2
PF03456	uDENN domain	2	2	2	2
PF02678	Pirin	2	2	2	2
PF05726	Pirin C-terminal cupin domain	1	1	1	1
PF15979	Glycosyl hydrolase family 115	2	2	2	2
PF17829	Gylcosyl hydrolase family 115 C-terminal domain	2	2	2	2
PF02656	Domain of unknown function (DUF202)	5	5	5	5
PF03645	Tctex-1 family	1	1	1	1
PF01058	NADH ubiquinone oxidoreductase, 20 Kd subunit	1	1	1	1
PF01487	Type I 3-dehydroquinase	3	3	3	3
PF01180	Dihydroorotate dehydrogenase	2	2	2	2
PF06011	Transient receptor potential (TRP) ion channel	5	5	5	5
PF14558	ML-like domain	4	4	4	4
PF11915	Protein of unknown function (DUF3433)	8	8	8	8
PF06687	SUR7/PalI family	7	7	7	7
PF10568	Outer mitochondrial membrane transport complex protein	2	2	2	2
PF17171	Glutathione S-transferase, C-terminal domain	2	2	2	2
PF17172	Glutathione S-transferase N-terminal domain	3	3	3	3
PF00622	SPRY domain	3	3	3	3
PF08513	LisH	4	3	3	4
PF10607	CTLH/CRA C-terminal to LisH motif domain	4	4	4	4
PF08193	INO80 complex subunit Ies4	1	1	1	1
PF01231	Indoleamine 2,3-dioxygenase	5	5	5	4
PF04909	Amidohydrolase	7	7	7	7
PF01776	Ribosomal L22e protein family	1	1	1	1
PF01940	Integral membrane protein DUF92	1	1	1	1
PF04450	Peptidase of plants and bacteria	1	1	1	1
PF12348	CLASP N terminal	1	1	1	1
PF00412	LIM domain	4	4	4	4
PF00620	RhoGAP domain	7	7	7	7
PF03061	Thioesterase superfamily	9	9	9	9
PF03221	Tc5 transposase DNA-binding domain	2	2	2	2
PF11905	Domain of unknown function (DUF3425)	9	9	10	10
PF02219	Methylenetetrahydrofolate reductase	2	2	2	2
PF00636	Ribonuclease III domain	3	4	3	4
PF03368	Dicer dimerisation domain	2	2	2	2
PF04177	TAP42-like family	1	1	1	1
PF00117	Glutamine amidotransferase class-I	9	9	9	9
PF00185	Aspartate/ornithine carbamoyltransferase, Asp/Orn binding domain	2	2	2	2
PF00988	Carbamoyl-phosphate synthase small chain, CPSase domain	2	2	2	2
PF02142	MGS-like domain	2	2	2	2
PF02222	ATP-grasp domain	4	5	5	5
PF02729	Aspartate/ornithine carbamoyltransferase, carbamoyl-P binding domain	2	2	2	2
PF02786	Carbamoyl-phosphate synthase L chain, ATP binding domain	6	6	6	6
PF02787	Carbamoyl-phosphate synthetase large chain, oligomerisation domain	2	2	2	2
PF07478	D-ala D-ala ligase C-terminus	6	6	6	7
PF01243	Pyridoxamine 5'-phosphate oxidase	3	4	4	4
PF10590	Pyridoxine 5'-phosphate oxidase C-terminal dimerisation region	1	1	1	1
PF03969	AFG1-like ATPase	1	1	1	1
PF06966	Protein of unknown function (DUF1295)	5	5	5	5
PF01546	Peptidase family M20/M25/M40	14	14	14	14
PF04389	Peptidase family M28	16	16	16	16
PF00036	EF hand	9	9	9	9
PF12761	Actin cytoskeleton-regulatory complex protein END3	1	1	1	1
PF00887	Acyl CoA binding protein	2	2	2	2
PF06087	Tyrosyl-DNA phosphodiesterase	1	1	1	1
PF00614	Phospholipase D Active site motif	3	3	3	3
PF00583	Acetyltransferase (GNAT) family	36	36	35	35
PF08445	FR47-like protein	6	6	6	6
PF13673	Acetyltransferase (GNAT) domain	12	13	11	11
PF00484	Carbonic anhydrase	2	2	2	2
PF00204	DNA gyrase B	1	1	1	1
PF00521	DNA gyrase/topoisomerase IV, subunit A	1	1	1	1
PF01751	Toprim domain	1	1	1	2
PF02518	Histidine kinase-, DNA gyrase B-, and HSP90-like ATPase	17	17	17	18
PF16898	C-terminal associated domain of TOPRIM	1	1	1	1
PF02453	Reticulon	2	2	2	2
PF00566	Rab-GTPase-TBC domain	12	12	12	12
PF00657	GDSL-like Lipase/Acylhydrolase	14	14	14	14
PF03663	Glycosyl hydrolase family 76	8	8	8	8
PF01212	Beta-eliminating lyase	6	6	6	5
PF09430	Protein of unknown function (DUF2012)	1	1	1	1
PF04515	Plasma-membrane choline transporter	2	2	2	2
PF00025	ADP-ribosylation factor family	23	26	24	26
PF04670	Gtr1/RagA G protein conserved region	8	9	8	8
PF02366	Dolichyl-phosphate-mannose-protein mannosyltransferase	3	3	3	3
PF02815	MIR domain	3	3	3	3
PF16192	C-terminal four TMM region of protein-O-mannosyltransferase	3	3	3	3
PF05495	CHY zinc finger	3	3	3	3
PF14599	Zinc-ribbon	1	1	1	0
PF14634	zinc-RING finger domain	6	7	6	5
PF10214	RNA polymerase I-specific transcription-initiation factor	1	1	1	1
PF06201	PITH domain	2	2	2	2
PF04818	CID domain	3	4	3	4
PF00285	Citrate synthase, C-terminal domain	5	5	5	5
PF00122	E1-E2 ATPase	25	25	25	25
PF00690	Cation transporter/ATPase, N-terminus	14	14	14	14
PF03992	Antibiotic biosynthesis monooxygenase	2	2	2	2
PF08234	Chromosome segregation protein Spc25	1	1	1	1
PF01803	LIM-domain binding protein	1	1	1	1
PF08539	HbrB-like	1	1	1	1
PF08738	Gon7 family	1	1	1	1
PF00780	CNH domain	3	3	3	3
PF10366	Vacuolar sorting protein 39 domain 1	1	1	1	1
PF10367	Vacuolar sorting protein 39 domain 2	2	2	2	2
PF00939	Sodium:sulfate symporter transmembrane region	1	1	1	1
PF03600	Citrate transporter	1	1	1	1
PF01239	Protein prenyltransferase alpha subunit repeat	2	2	2	2
PF05739	SNARE domain	6	5	6	6
PF14618	Domain of unknown function (DUF4452)	1	1	1	1
PF00134	Cyclin, N-terminal domain	7	7	7	7
PF10591	Secreted protein acidic and rich in cysteine Ca binding region	1	1	1	1
PF13202	EF hand	8	8	8	8
PF13499	EF-hand domain pair	10	10	10	10
PF11816	Domain of unknown function (DUF3337)	1	1	1	1
PF01171	PP-loop family	2	2	2	2
PF00682	HMGL-like	5	5	5	5
PF08502	LeuA allosteric (dimerisation) domain	1	1	1	1
PF13959	Domain of unknown function (DUF4217)	4	4	4	4
PF01591	6-phosphofructo-2-kinase	2	2	2	2
PF01968	Hydantoinase/oxoprolinase	5	5	5	5
PF05378	Hydantoinase/oxoprolinase N-terminal region	4	4	4	5
PF06032	Protein of unknown function (DUF917)	1	2	1	2
PF00246	Zinc carboxypeptidase	7	7	7	7
PF13229	Right handed beta helix region	4	4	4	4
PF05875	Ceramidase	2	2	2	2
PF00326	Prolyl oligopeptidase family	12	12	12	12
PF02458	Transferase family	6	6	6	6
PF00698	Acyl transferase domain	20	20	20	20
PF14765	Polyketide synthase dehydratase	20	20	20	20
PF16197	Ketoacyl-synthetase C-terminal extension	12	13	12	12
PF11051	Mannosyltransferase putative	3	3	3	2
PF07470	Glycosyl Hydrolase Family 88	7	7	7	7
PF00132	Bacterial transferase hexapeptide (six repeats)	9	9	9	9
PF00296	Luciferase-like monooxygenase	6	6	6	6
PF00316	Fructose-1-6-bisphosphatase, N-terminal domain	2	2	2	2
PF18913	Fructose-1-6-bisphosphatase, C-terminal domain	2	2	2	2
PF07930	D-aminopeptidase, domain B	1	1	1	1
PF14441	OTT_1508-like deaminase	4	4	4	3
PF00999	Sodium/hydrogen exchanger family	6	6	6	7
PF07519	Tannase and feruloyl esterase	6	6	6	7
PF00226	DnaJ domain	23	25	23	24
PF11875	Domain of unknown function (DUF3395)	1	1	1	1
PF10232	Mediator of RNA polymerase II transcription complex subunit 8	1	1	1	1
PF00884	Sulfatase	7	7	6	7
PF12411	Choline sulfatase enzyme C terminal	1	1	1	1
PF00307	Calponin homology (CH) domain	5	5	5	5
PF00612	IQ calmodulin-binding motif	3	3	3	3
PF00616	GTPase-activator protein for Ras-like GTPase	2	2	2	2
PF03836	RasGAP C-terminus	2	2	2	2
PF00478	IMP dehydrogenase / GMP reductase domain	4	4	4	4
PF02225	PA domain	13	13	13	13
PF04253	Transferrin receptor-like dimerisation domain	4	4	4	4
PF04722	Ssu72-like protein	1	1	1	1
PF08518	Spa2 homology domain (SHD) of GIT	1	1	1	1
PF01876	RNase P subunit p30	1	1	1	1
PF02582	Uncharacterised ACR, YagE family COG1723	3	3	3	3
PF00403	Heavy-metal-associated domain	6	5	6	5
PF00615	Regulator of G protein signaling domain	5	5	5	5
PF01198	Ribosomal protein L31e	1	1	1	1
PF00179	Ubiquitin-conjugating enzyme	14	15	15	16
PF14531	Kinase-like	2	2	2	2
PF06330	Trichodiene synthase (TRI5)	2	3	2	3
PF02996	Prefoldin subunit	2	1	1	1
PF00650	CRAL/TRIO domain	5	4	5	4
PF03765	CRAL/TRIO, N-terminal domain	5	5	5	5
PF08641	Kinetochore protein Mis14 like	1	1	1	1
PF07724	AAA domain (Cdc48 subfamily)	11	11	11	11
PF07728	AAA domain (dynein-related subfamily)	18	19	18	19
PF11704	Vesicle coat protein involved in Golgi to plasma membrane transport	1	1	1	1
PF00102	Protein-tyrosine phosphatase	1	1	1	1
PF00415	Regulator of chromosome condensation (RCC1) repeat	4	4	4	4
PF13540	Regulator of chromosome condensation (RCC1) repeat	4	4	4	4
PF04136	Sec34-like family	1	1	1	1
PF04437	RINT-1 / TIP-1 family	1	1	1	1
PF12351	Ca2+ regulator and membrane fusion protein Fig1	2	2	2	2
PF01284	Membrane-associating domain	4	4	4	4
PF05645	RNA polymerase III subunit RPC82	1	1	1	1
PF08221	RNA polymerase III subunit RPC82 helix-turn-helix domain	1	0	1	0
PF00675	Insulinase (Peptidase family M16)	6	5	6	7
PF05193	Peptidase M16 inactive domain	6	6	6	7
PF06741	LsmAD domain	1	1	1	1
PF08567	TFIIH p62 subunit, N-terminal domain	1	1	1	1
PF09462	Mus7/MMS22 family	1	1	1	1
PF17862	AAA+ lid domain	12	12	12	12
PF02936	Cytochrome c oxidase subunit IV	1	1	1	1
PF02806	Alpha amylase, C-terminal all-beta domain	1	1	1	1
PF02922	Carbohydrate-binding module 48 (Isoamylase N-terminal domain)	1	1	1	1
PF10431	C-terminal, D2-small domain, of ClpB protein	3	3	3	3
PF00006	ATP synthase alpha/beta family, nucleotide-binding domain	4	4	4	4
PF02874	ATP synthase alpha/beta family, beta-barrel domain	4	4	4	4
PF13259	Protein of unknown function (DUF4050)	1	1	1	1
PF04795	PAPA-1-like conserved region	1	1	1	1
PF04695	Pex14 N-terminal domain	1	1	1	1
PF04427	Brix domain	5	5	5	5
PF09757	Arb2 domain	1	1	1	1
PF09733	VEFS-Box of polycomb protein	1	1	1	1
PF04037	Domain of unknown function (DUF382)	1	1	1	1
PF04046	PSP	1	1	1	1
PF03151	Triose-phosphate Transporter family	5	5	5	5
PF13191	AAA ATPase domain	5	5	5	4
PF14630	Origin recognition complex (ORC) subunit 5 C-terminus	1	1	1	1
PF00168	C2 domain	13	13	13	13
PF00387	Phosphatidylinositol-specific phospholipase C, Y domain	4	4	4	4
PF00388	Phosphatidylinositol-specific phospholipase C, X domain	6	6	6	6
PF01529	DHHC palmitoyltransferase	4	5	5	5
PF01764	Lipase (class 3)	4	4	4	4
PF00468	Ribosomal protein L34	1	1	1	1
PF01435	Peptidase family M48	2	2	2	2
PF16491	CAAX prenyl protease N-terminal, five membrane helices	1	1	1	1
PF01781	Ribosomal L38e protein family	1	1	1	1
PF00288	GHMP kinases N terminal domain	5	5	5	5
PF08544	GHMP kinases C terminal	4	4	4	4
PF13302	Acetyltransferase (GNAT) domain	8	9	9	8
PF00291	Pyridoxal-phosphate dependent enzyme	13	12	13	13
PF04042	DNA polymerase alpha/epsilon subunit B	3	3	3	3
PF18018	DNA polymerase delta subunit OB-fold domain	1	1	1	1
PF07778	Mis6	1	1	1	1
PF02145	Rap/ran-GAP	1	1	1	1
PF03542	Tuberin	1	1	1	1
PF11864	Domain of unknown function (DUF3384)	1	1	1	1
PF03378	CAS/CSE protein, C-terminus	1	1	1	1
PF03810	Importin-beta N-terminal domain	9	8	8	9
PF08506	Cse1	1	1	1	1
PF08623	TATA-binding protein interacting (TIP20)	1	1	1	1
PF13246	Cation transport ATPase (P-type)	17	17	17	17
PF16209	Phospholipid-translocating ATPase N-terminal	5	5	5	5
PF16212	Phospholipid-translocating P-type ATPase C-terminal	5	4	5	5
PF10199	Alpha and gamma adaptin binding protein p34	1	1	1	1
PF13344	Haloacid dehalogenase-like hydrolase	3	3	3	3
PF13664	Domain of unknown function (DUF4149)	2	2	2	2
PF02735	Ku70/Ku80 beta-barrel domain	2	2	2	2
PF03731	Ku70/Ku80 N-terminal alpha/beta domain	2	2	2	2
PF08785	Ku C terminal domain like	1	1	1	1
PF01246	Ribosomal protein L24e	2	2	2	2
PF07297	Dolichol phosphate-mannose biosynthesis regulatory protein (DPM2)	1	1	1	1
PF02847	MA3 domain	2	2	2	2
PF01207	Dihydrouridine synthase (Dus)	5	5	5	5
PF00194	Eukaryotic-type carbonic anhydrase	4	4	4	4
PF07572	Bucentaur or craniofacial development	1	1	1	1
PF00439	Bromodomain	6	7	7	7
PF07529	HSA	3	3	3	3
PF08880	QLQ	1	1	1	1
PF14619	Snf2-ATP coupling, chromatin remodelling complex	1	1	1	1
PF00977	Histidine biosynthesis protein	2	2	2	2
PF08174	Cell division protein anillin	1	1	1	1
PF08953	Domain of unknown function (DUF1899)	1	1	1	1
PF16300	Type of WD40 repeat	1	1	1	1
PF02200	STE like transcription factor	1	1	1	1
PF01585	G-patch domain	6	6	5	6
PF10303	Protein of unknown function (DUF2408)	1	1	1	1
PF00428	60s Acidic ribosomal protein	3	3	3	3
PF00627	UBA/TS-N domain	6	6	6	6
PF00789	UBX domain	5	5	5	5
PF00635	MSP (Major sperm protein) domain	1	1	1	1
PF00487	Fatty acid desaturase	7	7	7	7
PF08557	Sphingolipid Delta4-desaturase (DES)	1	1	1	1
PF08426	ICE2	1	1	1	1
PF02698	DUF218 domain	2	2	2	1
PF06108	Protein of unknown function (DUF952)	1	1	1	1
PF00443	Ubiquitin carboxyl-terminal hydrolase	14	14	14	14
PF08573	DNA repair protein endonuclease SAE2/CtIP C-terminus	1	1	1	1
PF00098	Zinc knuckle	5	5	5	5
PF13917	Zinc knuckle	1	1	1	2
PF09333	Autophagy-related protein C terminal domain	1	1	1	1
PF13329	Autophagy-related protein 2 CAD motif	1	1	1	1
PF04106	Autophagy protein Apg5	1	1	1	1
PF14773	Helicase-associated putative binding domain, C-terminal	1	1	1	1
PF02102	Deuterolysin metalloprotease (M35) family	5	4	4	4
PF14521	Lysine-specific metallo-endopeptidase	5	6	3	6
PF02615	Malate/L-lactate dehydrogenase	1	1	1	1
PF00920	Dehydratase family	4	4	4	4
PF07876	Stress responsive A/B Barrel Domain	3	3	3	3
PF08202	Mis12-Mtw1 protein family	1	1	1	1
PF03937	Flavinator of succinate dehydrogenase	1	0	1	1
PF01105	emp24/gp25L/p24 family/GOLD	4	4	4	4
PF06220	U1 zinc finger	2	2	2	2
PF00491	Arginase family	3	3	3	3
PF01391	Collagen triple helix repeat (20 copies)	1	1	1	1
PF01966	HD domain	3	3	3	3
PF02538	Hydantoinase B/oxoprolinase	3	3	3	3
PF19278	Hydantoinase/oxoprolinase C-terminal domain	2	2	2	2
PF02194	PXA domain	2	3	2	3
PF08628	Sorting nexin C terminal	2	2	2	2
PF02229	Transcriptional Coactivator p15 (PC4)	1	1	1	1
PF01644	Chitin synthase	3	3	3	3
PF08407	Chitin synthase N-terminal	3	3	3	3
PF00995	Sec1 family	4	4	4	4
PF18044	CCCH-type zinc finger	1	1	1	1
PF07944	Beta-L-arabinofuranosidase, GH127	2	2	2	2
PF04252	Predicted SAM-dependent RNA methyltransferase	1	1	1	1
PF05093	Cytokine-induced anti-apoptosis inhibitor 1, Fe-S biogenesis	1	1	1	1
PF16803	Fe-S cluster assembly protein DRE2 N-terminus	1	1	1	1
PF04006	Mpp10 protein	1	1	1	1
PF02441	Flavoprotein	2	2	2	2
PF00462	Glutaredoxin	5	5	5	5
PF01019	Gamma-glutamyltranspeptidase	3	3	3	3
PF03357	Snf7	7	7	7	7
PF12658	Telomere capping, CST complex subunit	1	1	1	1
PF00331	Glycosyl hydrolase family 10	8	8	8	8
PF03435	Saccharopine dehydrogenase NADP binding domain	6	7	6	5
PF05935	Arylsulfotransferase (ASST)	1	2	1	1
PF14269	Arylsulfotransferase (ASST)	2	2	2	2
PF12063	Domain of unknown function (DUF3543)	1	1	1	1
PF06414	Zeta toxin	1	1	1	1
PF06870	A49-like RNA polymerase I associated factor	1	1	1	1
PF00378	Enoyl-CoA hydratase/isomerase	12	12	12	11
PF16113	Enoyl-CoA hydratase/isomerase	6	7	6	7
PF04000	Sas10/Utp3/C1D family	3	3	3	3
PF09368	Sas10 C-terminal domain	1	1	1	1
PF10441	Urb2/Npa2 family	1	1	1	1
PF04418	Domain of unknown function (DUF543)	1	1	1	1
PF00327	Ribosomal protein L30p/L7e	2	2	2	2
PF08079	Ribosomal L30 N-terminal domain	1	1	1	1
PF00411	Ribosomal protein S11	2	2	2	2
PF02558	Ketopantoate reductase PanE/ApbA	4	4	4	5
PF08546	Ketopantoate reductase PanE/ApbA C terminal	6	6	6	6
PF00249	Myb-like DNA-binding domain	10	9	10	9
PF13921	Myb-like DNA-binding domain	5	5	5	5
PF08082	PRO8NT (NUC069), PrP8 N-terminal domain	1	1	1	1
PF08083	PROCN (NUC071) domain	1	1	1	1
PF08084	PROCT (NUC072) domain	1	1	1	1
PF10597	U5-snRNA binding site 2 of PrP8	1	1	1	1
PF10598	RNA recognition motif of the spliceosomal PrP8	1	1	1	1
PF12134	PRP8 domain IV core	1	1	1	1
PF05470	Eukaryotic translation initiation factor 3 subunit 8 N-terminus	1	1	1	1
PF01814	Hemerythrin HHE cation binding domain	5	5	5	5
PF14033	Protein of unknown function (DUF4246)	1	1	1	1
PF12253	Chromatin assembly factor 1 subunit A	1	1	1	1
PF01042	Endoribonuclease L-PSP	10	10	10	10
PF09994	Uncharacterized alpha/beta hydrolase domain (DUF2235)	10	10	10	10
PF03098	Animal haem peroxidase	2	2	2	2
PF03403	Platelet-activating factor acetylhydrolase, isoform II	2	2	2	2
PF00350	Dynamin family	16	15	16	17
PF01794	Ferric reductase like transmembrane component	18	19	18	19
PF08022	FAD-binding domain	13	13	13	14
PF08030	Ferric reductase NAD binding domain	16	15	16	15
PF04145	Ctr copper transporter family	4	4	4	4
PF00930	Dipeptidyl peptidase IV (DPP IV) N-terminal region	3	3	3	3
PF03517	Regulator of volume decrease after cellular swelling	1	1	1	1
PF17801	Alpha galactosidase C-terminal beta sandwich domain	4	4	4	4
PF09362	Domain of unknown function (DUF1996)	3	3	3	3
PF00368	Hydroxymethylglutaryl-coenzyme A reductase	2	2	2	2
PF01144	Coenzyme A transferase	2	2	2	2
PF02469	Fasciclin domain	9	10	10	10
PF19527	Family of unknown function (DUF6055)	1	1	1	1
PF17186	Lipocalin-like domain	1	1	1	1
PF01103	Omp85 superfamily domain	1	1	1	1
PF01557	Fumarylacetoacetate (FAA) hydrolase family	10	10	10	10
PF13816	Haem-containing dehydratase	3	3	3	3
PF11374	Protein of unknown function (DUF3176)	6	8	6	6
PF00753	Metallo-beta-lactamase superfamily	7	8	8	8
PF02353	Mycolic acid cyclopropane synthetase	5	6	5	7
PF12296	Hydrophobic surface binding protein A	11	11	11	11
PF01036	Bacteriorhodopsin-like protein	2	2	2	2
PF03055	Retinal pigment epithelial membrane protein	3	3	3	3
PF00689	Cation transporting ATPase, C-terminus	12	12	12	12
PF00075	RNase H	4	4	4	4
PF10224	Short coiled-coil protein	1	1	1	1
PF01467	Cytidylyltransferase-like	4	4	4	4
PF00002	7 transmembrane receptor (Secretin family)	3	3	3	3
PF05462	Slime mold cyclic AMP receptor	2	3	2	2
PF11710	G protein-coupled glucose receptor regulating Gpa2	7	7	7	7
PF02714	Calcium-dependent channel, 7TM region, putative phosphate	5	5	5	5
PF13967	Late exocytosis, associated with Golgi transport	5	5	5	5
PF14703	Cytosolic domain of 10TM putative phosphate transporter	5	5	5	5
PF19834	Family of unknown function (DUF6314)	1	1	1	1
PF13454	FAD-NAD(P)-binding	7	5	6	5
PF01694	Rhomboid family	3	3	3	3
PF01156	Inosine-uridine preferring nucleoside hydrolase	4	4	4	4
PF09814	HECT-like Ubiquitin-conjugating enzyme (E2)-binding	1	1	1	1
PF02136	Nuclear transport factor 2 (NTF2) domain	3	3	3	3
PF03943	TAP C-terminal domain	1	1	1	1
PF11735	Cryptococcal mannosyltransferase 1	5	5	5	5
PF09282	Mago binding	1	1	1	1
PF15901	Sortilin, neurotensin receptor 3, C-terminal	1	1	1	1
PF15902	Sortilin, neurotensin receptor 3,	1	1	1	1
PF03142	Chitin synthase	4	4	4	4
PF13632	Glycosyl transferase family group 2	11	11	11	11
PF13641	Glycosyltransferase like family 2	10	10	10	10
PF08238	Sel1 repeat	6	6	6	6
PF07047	Optic atrophy 3 protein (OPA3)	1	1	1	1
PF14610	Ykl077w/Psg1 (Pma1 Stabilization in Golgi)	3	3	3	3
PF05127	Helicase	1	1	1	1
PF08351	Domain of unknown function (DUF1726)	1	1	1	1
PF13718	GNAT acetyltransferase 2	1	1	1	1
PF13725	Possible tRNA binding domain	1	1	1	1
PF08213	Mitochondrial domain of unknown function (DUF1713)	1	1	1	1
PF05721	Phytanoyl-CoA dioxygenase (PhyH)	8	8	8	8
PF04117	Mpv17 / PMP22 family	6	6	6	6
PF08325	WLM domain	3	3	3	3
PF00072	Response regulator receiver domain	13	13	13	14
PF00512	His Kinase A (phospho-acceptor) domain	11	11	10	12
PF08447	PAS fold	4	4	4	4
PF08448	PAS fold	2	2	2	2
PF01735	Lysophospholipase catalytic domain	3	3	3	3
PF19026	HYPK UBA domain	2	2	2	2
PF01474	Class-II DAHP synthetase family	1	1	1	1
PF06017	Unconventional myosin tail, actin- and lipid-binding	1	1	1	1
PF12231	Rap1-interacting factor 1 N terminal	1	1	1	1
PF10165	Guanine nucleotide exchange factor synembryn	1	1	1	1
PF04193	PQ loop repeat	7	7	7	7
PF10263	SprT-like family	2	2	2	2
PF00703	Glycosyl hydrolases family 2	8	8	8	8
PF02836	Glycosyl hydrolases family 2, TIM barrel domain	6	7	7	7
PF02837	Glycosyl hydrolases family 2, sugar binding domain	6	6	6	6
PF12706	Beta-lactamase superfamily domain	4	4	4	5
PF00383	Cytidine and deoxycytidylate deaminase zinc-binding region	8	8	8	8
PF13409	Glutathione S-transferase, N-terminal domain	11	12	11	11
PF13417	Glutathione S-transferase, N-terminal domain	14	15	14	13
PF13207	AAA domain	7	5	6	6
PF14681	Uracil phosphoribosyltransferase	2	4	3	4
PF11807	Mycotoxin biosynthesis protein UstYa	11	14	12	14
PF04051	Transport protein particle (TRAPP) component	3	3	3	3
PF05839	Apc13p protein	1	1	1	1
PF00330	Aconitase family (aconitate hydratase)	4	4	4	4
PF00694	Aconitase C-terminal domain	4	4	4	4
PF01715	IPP transferase	1	1	1	1
PF00344	SecY	1	1	1	1
PF10559	Plug domain of Sec61p	1	1	1	1
PF11327	Egh16-like virulence factor	7	7	7	7
PF08311	Mad3/BUB1 homology region 1	1	1	1	1
PF08171	Mad3/BUB1 homology region 2	1	1	1	1
PF13422	Domain of unknown function (DUF4110)	1	1	1	1
PF03982	Diacylglycerol acyltransferase	1	1	1	1
PF01261	Xylose isomerase-like TIM barrel	3	3	3	3
PF00795	Carbon-nitrogen hydrolase	8	8	8	8
PF02540	NAD synthase	1	1	1	1
PF04757	Pex2 / Pex12 amino terminal region	3	3	3	3
PF13923	Zinc finger, C3HC4 type (RING finger)	11	12	11	11
PF08790	LYAR-type C2HC zinc finger	1	1	1	1
PF12146	Serine aminopeptidase, S33	16	14	15	14
PF01424	R3H domain	3	3	3	3
PF07250	Glyoxal oxidase N-terminus	1	1	1	1
PF19036	First Longin domain of FUZ, MON1 and HPS1	1	1	1	1
PF19037	Second Longin domain of FUZ, MON1 and HPS1	1	1	1	1
PF19038	Third Longin domain of FUZ, MON1 and HPS1	1	1	1	1
PF04118	Dopey, N-terminal	1	1	1	1
PF09445	RNA cap guanine-N2 methyltransferase	2	2	2	2
PF04495	GRASP55/65 PDZ-like domain	1	1	1	1
PF02109	DAD family	1	1	1	1
PF03647	Transmembrane proteins 14C	2	2	2	2
PF08583	Cytochrome c oxidase biogenesis protein Cmc1 like	2	2	2	2
PF01920	Prefoldin subunit	3	3	3	3
PF00125	Core histone H2A/H2B/H3/H4	6	6	7	6
PF05327	RNA polymerase I specific transcription initiation factor RRN3	1	1	1	1
PF03124	EXS family	2	2	2	2
PF01793	Glycolipid 2-alpha-mannosyltransferase	4	4	4	4
PF01204	Trehalase	2	2	2	2
PF13420	Acetyltransferase (GNAT) domain	2	2	2	2
PF01145	SPFH domain / Band 7 family	5	5	5	5
PF06881	RNA polymerase II transcription factor SIII (Elongin) subunit A	1	1	1	1
PF02270	TFIIF, beta subunit HTH domain	1	1	1	1
PF17683	TFIIF, beta subunit N-terminus	1	1	1	1
PF12698	ABC-2 family transporter protein	5	4	5	4
PF13555	P-loop containing region of AAA domain	1	1	1	1
PF03095	Phosphotyrosyl phosphate activator (PTPA) protein	2	2	2	2
PF01513	ATP-NAD kinase N-terminal domain	2	2	2	2
PF20143	ATP-NAD kinase C-terminal domain	3	3	3	3
PF01031	Dynamin central region	7	6	7	7
PF02212	Dynamin GTPase effector domain	2	2	2	2
PF00240	Ubiquitin family	8	9	8	9
PF11976	Ubiquitin-2 like Rad60 SUMO-like	4	4	4	4
PF04121	Nuclear pore protein 84 / 107	1	1	1	1
PF16078	2-oxoglutarate dehydrogenase N-terminus	1	1	1	1
PF16870	2-oxoglutarate dehydrogenase C-terminal	1	1	1	1
PF00215	Orotidine 5'-phosphate decarboxylase / HUMPS family	2	2	2	2
PF01922	SRP19 protein	1	1	1	1
PF01302	CAP-Gly domain	4	4	4	4
PF12455	Dynein associated protein	1	1	1	1
PF00505	HMG (high mobility group) box	10	9	10	9
PF09011	HMG-box domain	8	8	8	7
PF06068	TIP49 P-loop domain	2	2	2	2
PF17856	TIP49 AAA-lid domain	2	2	2	2
PF00892	EamA-like transporter family	3	2	3	3
PF02269	Transcription initiation factor IID, 18kD subunit	2	2	2	1
PF05794	T-complex protein 11	2	1	2	2
PF04185	Phosphoesterase family	2	2	2	2
PF01988	VIT family	2	2	2	1
PF05577	Serine carboxypeptidase S28	4	4	4	4
PF05676	NADH-ubiquinone oxidoreductase B18 subunit (NDUFB7)	1	1	1	1
PF00498	FHA domain	9	10	9	9
PF00925	GTP cyclohydrolase II	1	1	1	1
PF09439	Signal recognition particle receptor beta subunit	6	8	6	8
PF07039	SGF29 tudor-like domain	1	1	1	1
PF01238	Phosphomannose isomerase type I	2	2	2	2
PF00160	Cyclophilin type peptidyl-prolyl cis-trans isomerase/CLD	10	10	10	10
PF10383	Transcription-silencing protein Clr2	1	1	1	1
PF02037	SAP domain	3	3	3	3
PF08507	COPI associated protein	1	1	1	1
PF00009	Elongation factor Tu GTP binding domain	16	17	16	17
PF14492	Elongation Factor G, domain III	5	5	5	5
PF00190	Cupin	4	4	4	4
PF00108	Thiolase, N-terminal domain	6	6	6	6
PF02803	Thiolase, C-terminal domain	6	6	6	6
PF04072	Leucine carboxyl methyltransferase	3	3	3	3
PF03398	Regulator of Vps4 activity in the MVB pathway	1	1	1	1
PF01217	Clathrin adaptor complex small chain	7	7	7	7
PF12812	PDZ-like domain	1	1	1	1
PF13365	Trypsin-like peptidase domain	2	2	2	2
PF08487	Vault protein inter-alpha-trypsin domain	1	1	1	1
PF13519	von Willebrand factor type A domain	4	4	4	4
PF13757	Vault protein inter-alpha-trypsin domain	1	1	1	1
PF13768	von Willebrand factor type A domain	3	3	3	3
PF02913	FAD linked oxidases, C-terminal domain	6	6	6	6
PF06441	Epoxide hydrolase N terminus	4	4	4	4
PF05426	Alginate lyase	1	1	1	1
PF07000	Protein of unknown function (DUF1308)	1	1	1	1
PF00121	Triosephosphate isomerase	3	3	3	3
PF07958	Protein of unknown function (DUF1688)	2	2	2	2
PF02096	60Kd inner membrane protein	1	1	1	1
PF08219	Outer membrane protein TOM13	1	1	1	1
PF08059	SEP domain	1	1	1	1
PF14555	UBA-like domain	3	3	3	3
PF13508	Acetyltransferase (GNAT) domain	16	17	15	14
PF01965	DJ-1/PfpI family	7	8	7	7
PF02719	Polysaccharide biosynthesis protein	2	2	2	2
PF04321	RmlD substrate binding domain	11	11	11	10
PF16363	GDP-mannose 4,6 dehydratase	7	6	7	8
PF03129	Anticodon binding domain	4	4	4	4
PF00786	P21-Rho-binding domain	2	2	2	2
PF15413	Pleckstrin homology domain	1	1	1	1
PF00536	SAM domain (Sterile alpha motif)	2	2	2	2
PF00788	Ras association (RalGDS/AF-6) domain	2	2	2	2
PF07647	SAM domain (Sterile alpha motif)	4	4	4	4
PF14847	Ras-binding domain of Byr2	1	1	1	1
PF00800	Prephenate dehydratase	1	1	1	1
PF12829	Transcriptional regulation of mitochondrial recombination	1	1	1	1
PF00158	Sigma-54 interaction domain	2	2	2	2
PF02861	Clp amino terminal domain, pathogenicity island component	1	1	1	1
PF17871	AAA lid domain	2	2	2	2
PF00806	Pumilio-family RNA binding repeat	4	4	4	4
PF04855	SNF5 / SMARCB1 / INI1	2	2	2	2
PF18271	Glycoside hydrolase 131 catalytic N-terminal domain	8	8	8	8
PF00573	Ribosomal protein L4/L1 family	2	2	2	2
PF14374	60S ribosomal protein L4 C-terminal domain	1	1	1	1
PF02733	Dak1 domain	3	3	3	3
PF02734	DAK2 domain	3	3	3	3
PF01161	Phosphatidylethanolamine-binding protein	8	9	9	7
PF08661	Replication factor A protein 3	1	1	1	1
PF00514	Armadillo/beta-catenin-like repeat	2	2	2	2
PF04826	Armadillo-like	1	1	1	1
PF01008	Initiation factor 2 subunit family	5	5	5	5
PF13091	PLD-like domain	3	2	3	2
PF05071	NADH ubiquinone oxidoreductase subunit NDUFA12	2	2	2	2
PF01702	Queuine tRNA-ribosyltransferase	2	2	2	2
PF03815	LCCL domain	2	2	2	2
PF02515	CoA-transferase family III	6	6	6	6
PF01119	DNA mismatch repair protein, C-terminal domain	1	1	1	1
PF13589	Histidine kinase-, DNA gyrase B-, and HSP90-like ATPase	3	3	4	3
PF16413	DNA mismatch repair protein Mlh1 C-terminus	1	1	1	1
PF02190	ATP-dependent protease La (LON) substrate-binding domain	2	2	2	2
PF05362	Lon protease (S16) C-terminal proteolytic domain	2	2	2	2
PF13541	Subunit ChlI of Mg-chelatase	1	1	1	1
PF01336	OB-fold nucleic acid binding domain	5	5	5	5
PF08784	Replication protein A C terminal	1	1	1	1
PF13527	Acetyltransferase (GNAT) domain	1	1	1	1
PF01554	MatE	3	3	3	3
PF01851	Proteasome/cyclosome repeat	2	2	2	2
PF17781	RPN1 N-terminal domain	1	1	1	1
PF18051	26S proteasome non-ATPase regulatory subunit RPN1 C-terminal	1	1	1	1
PF01163	RIO1 family	2	2	2	2
PF09202	Rio2, N-terminal	1	1	1	1
PF00258	Flavodoxin	8	8	8	8
PF00667	FAD binding domain	7	7	7	7
PF14222	Cell morphogenesis N-terminal	1	1	1	1
PF14225	Cell morphogenesis C-terminal	1	1	1	1
PF02966	Mitosis protein DIM1	1	1	1	1
PF11707	Ribosome 60S biogenesis N-terminal	1	1	1	1
PF16201	Nucleolar pre-ribosomal-associated protein 1	1	1	1	1
PF08450	SMP-30/Gluconolactonase/LRE-like region	4	4	4	4
PF00890	FAD binding domain	4	4	4	4
PF01490	Transmembrane amino acid transporter protein	12	13	13	12
PF00734	Fungal cellulose binding domain	20	17	18	17
PF10503	Esterase PHB depolymerase	4	4	4	4
PF00704	Glycosyl hydrolases family 18	18	17	18	19
PF07687	Peptidase dimerisation domain	12	12	12	11
PF13472	GDSL-like Lipase/Acylhydrolase family	15	16	15	16
PF00940	DNA-dependent RNA polymerase	1	1	1	1
PF14700	DNA-directed RNA polymerase N-terminal	1	1	1	1
PF02410	Ribosomal silencing factor during starvation	1	1	1	1
PF02265	S1/P1 Nuclease	3	3	3	3
PF01368	DHH family	1	1	1	1
PF02833	DHHA2 domain	1	1	1	1
PF00001	7 transmembrane receptor (rhodopsin family)	3	3	2	2
PF11970	G protein-coupled glucose receptor regulating Gpa2 C-term	1	1	1	1
PF01588	Putative tRNA binding domain	1	1	1	1
PF05630	Necrosis inducing protein (NPP1)	8	8	8	6
PF00626	Gelsolin repeat	4	4	4	4
PF00370	FGGY family of carbohydrate kinases, N-terminal domain	3	3	3	3
PF02782	FGGY family of carbohydrate kinases, C-terminal domain	4	4	4	4
PF16901	C-terminal domain of alpha-glycerophosphate oxidase	1	1	1	1
PF18661	Avirulence Effector AvrLm4-7	1	1	1	0
PF03980	Nnf1	1	1	1	1
PF01545	Cation efflux family	6	7	6	8
PF01040	UbiA prenyltransferase family	5	5	5	5
PF01237	Oxysterol-binding protein	5	6	5	6
PF00191	Annexin	1	1	1	1
PF08560	Protein of unknown function (DUF1757)	1	1	1	1
PF01652	Eukaryotic initiation factor 4E	3	3	3	3
PF02148	Zn-finger in ubiquitin-hydrolases and other protein	4	4	4	3
PF13374	Tetratricopeptide repeat	3	3	3	5
PF13424	Tetratricopeptide repeat	4	4	4	7
PF08625	Utp13 specific WD40 associated domain	1	1	1	1
PF15630	CENP-S protein	1	1	1	1
PF07543	Protein trafficking PGA2	1	1	1	1
PF05205	COMPASS (Complex proteins associated with Set1p) component shg1	1	1	1	1
PF04724	Glycosyltransferase family 17	2	2	2	2
PF09135	Alb1	1	1	1	1
PF06991	Microfibril-associated/Pre-mRNA processing	1	1	1	1
PF08418	DNA polymerase alpha subunit B N-terminal	1	1	1	1
PF13912	C2H2-type zinc finger	3	4	3	4
PF20150	2EXR family	13	13	13	12
PF03060	Nitronate monooxygenase	4	4	4	4
PF08367	Peptidase M16C associated	1	1	1	1
PF00278	Pyridoxal-dependent decarboxylase, C-terminal sheet domain	1	1	1	1
PF02784	Pyridoxal-dependent decarboxylase, pyridoxal binding domain	1	1	1	1
PF03372	Endonuclease/Exonuclease/phosphatase family	11	11	11	11
PF15932	Domain of unknown function (DUF4748)	1	1	1	1
PF01603	Protein phosphatase 2A regulatory B subunit (B56 family)	1	1	1	1
PF09734	RNA polymerase III transcription factor (TF)IIIC subunit HTH domain	1	1	1	1
PF17682	Tau95 Triple barrel domain	1	1	1	1
PF08740	BCS1 N terminal	4	4	4	4
PF18120	Domain of unknown function (DUF5597)	1	1	1	1
PF04828	Glutathione-dependent formaldehyde-activating enzyme	9	10	9	11
PF12874	Zinc-finger of C2H2 type	10	10	10	10
PF16835	Pre-mRNA-splicing factor SF3a complex subunit 2 (Prp11)	1	1	1	1
PF11711	Inner membrane protein import complex subunit Tim54	1	1	1	1
PF10187	FAM192A/Fyv6, N-terminal domain	1	1	1	1
PF00382	Transcription factor TFIIB repeat	2	2	2	2
PF08271	TFIIB zinc-binding	1	1	1	1
PF00891	O-methyltransferase domain	12	12	12	13
PF16073	Starter unit:ACP transacylase in aflatoxin biosynthesis	7	6	7	7
PF18558	Helix-turn-helix domain	2	2	2	2
PF03473	MOSC domain	5	5	5	5
PF03476	MOSC N-terminal beta barrel domain	3	3	3	3
PF00332	Glycosyl hydrolases family 17	2	2	2	2
PF03650	Mitochondrial pyruvate carriers	2	2	2	2
PF05047	Mitochondrial ribosomal protein L51 / S25 / CI-B8 domain	3	3	3	3
PF07955	Protein of unknown function (DUF1687)	1	1	1	1
PF01929	Ribosomal protein L14	1	1	1	1
PF01849	NAC domain	2	2	2	2
PF05873	ATP synthase D chain, mitochondrial (ATP5H)	1	1	1	1
PF12678	RING-H2 zinc finger domain	4	4	5	3
PF17123	RING-like zinc finger	5	6	5	6
PF01907	Ribosomal protein L37e	1	1	1	1
PF09807	Elongation complex protein 6	1	1	1	1
PF05336	L-rhamnose mutarotase	1	1	1	1
PF03167	Uracil DNA glycosylase superfamily	2	2	2	2
PF08101	Domain of unknown function (DUF1708)	1	1	1	1
PF06229	FRG1-like domain	1	1	1	1
PF13462	Thioredoxin	1	1	1	1
PF01883	Iron-sulfur cluster assembly protein	1	1	1	1
PF00679	Elongation factor G C-terminus	5	5	5	5
PF03144	Elongation factor Tu domain 2	9	9	9	9
PF03764	Elongation factor G, domain IV	3	3	3	3
PF16004	116 kDa U5 small nuclear ribonucleoprotein component N-terminus	1	1	1	1
PF02671	Paired amphipathic helix repeat	1	1	1	1
PF08295	Sin3 family co-repressor	1	1	1	1
PF16879	C-terminal domain of Sin3a protein	1	1	1	1
PF00022	Actin	8	8	8	8
PF08510	PIG-P	1	1	1	1
PF12157	Protein of unknown function (DUF3591)	1	1	1	1
PF00366	Ribosomal protein S17	1	1	1	1
PF16205	Ribosomal_S17 N-terminal	1	1	1	1
PF08317	Spc7 kinetochore protein	1	1	1	1
PF15402	MELT motif	1	1	1	1
PF18210	Knl1 RWD C-terminal domain	1	1	1	1
PF10186	Vacuolar sorting 38 and autophagy-related subunit 14	2	2	2	2
PF12720	Protein of unknown function (DUF3807)	1	1	1	1
PF10384	Centromere protein Scm3	1	1	1	1
PF04111	Apg6 BARA domain	1	1	1	1
PF17675	Apg6 coiled-coil region	1	1	1	1
PF14087	Domain of unknown function (DUF4267)	4	4	4	4
PF00651	BTB/POZ domain	12	14	12	11
PF00810	ER lumen protein retaining receptor	2	2	2	2
PF00406	Adenylate kinase	4	4	4	4
PF05191	Adenylate kinase, active site lid	2	2	2	2
PF07766	LETM1-like protein	1	1	1	1
PF01483	Proprotein convertase P-domain	1	1	1	1
PF00089	Trypsin	1	1	1	1
PF06657	Centrosome microtubule-binding domain of Cep57	1	1	1	1
PF14197	Centrosome localisation domain of PPC89	1	1	1	1
PF01875	Memo-like protein	1	1	1	1
PF00804	Syntaxin	2	2	2	2
PF00581	Rhodanese-like domain	9	10	9	10
PF00333	Ribosomal protein S5, N-terminal domain	2	2	2	2
PF03719	Ribosomal protein S5, C-terminal domain	2	2	2	2
PF02984	Cyclin, C-terminal domain	3	3	3	3
PF08643	Fungal family of unknown function (DUF1776)	1	1	1	1
PF14608	RNA-binding, Nab2-type zinc finger	3	4	3	3
PF04100	Vps53-like, N-terminal	1	1	1	1
PF08438	GTPase of unknown function C-terminal	1	1	1	1
PF01679	Proteolipid membrane potential modulator	3	3	3	2
PF06699	GPI biosynthesis protein family Pig-F	1	1	1	1
PF03009	Glycerophosphoryl diester phosphodiesterase family	4	4	4	4
PF03126	Plus-3 domain	1	1	1	1
PF03232	Ubiquinone biosynthesis protein COQ7	1	1	1	1
PF00091	Tubulin/FtsZ family, GTPase domain	6	6	6	6
PF03953	Tubulin C-terminal domain	5	5	5	5
PF00485	Phosphoribulokinase / Uridine kinase family	2	2	2	2
PF04707	PRELI-like family	2	2	2	2
PF13911	AhpC/TSA antioxidant enzyme	1	1	1	1
PF09335	SNARE associated Golgi protein	2	2	2	2
PF02627	Carboxymuconolactone decarboxylase family	3	3	3	3
PF01507	Phosphoadenosine phosphosulfate reductase family	1	1	1	1
PF02676	Methyltransferase TYW3	1	1	1	1
PF07956	Protein of Unknown function (DUF1690)	1	1	1	1
PF02985	HEAT repeat	7	7	7	7
PF13513	HEAT-like repeat	6	6	6	6
PF14683	Polysaccharide lyase family 4, domain III	6	5	5	6
PF14686	Polysaccharide lyase family 4, domain II	5	5	5	6
PF05347	Complex 1 protein (LYR family)	4	5	4	5
PF13233	Complex1_LYR-like	4	5	4	6
PF09286	Pro-kumamolisin, activation domain	4	4	4	4
PF15469	Exocyst complex component Sec5	1	1	1	1
PF07971	Glycosyl hydrolase family 92	4	4	4	4
PF17678	Glycosyl hydrolase family 92 N-terminal domain	4	4	4	4
PF01264	Chorismate synthase	2	2	2	2
PF01480	PWI domain	2	2	2	2
PF13889	Chromosome segregation during meiosis	1	1	1	1
PF13915	Domain of unknown function (DUF4210)	1	1	1	1
PF01535	PPR repeat	6	6	6	7
PF13812	Pentatricopeptide repeat domain	5	5	5	5
PF16969	RNA-binding signal recognition particle 68	1	1	1	1
PF06723	MreB/Mbl protein	5	5	5	5
PF10313	Uncharacterised protein domain (DUF2415)	1	1	1	1
PF12353	Eukaryotic translation initiation factor 3 subunit G	1	1	1	1
PF04199	Putative cyclase	3	3	3	3
PF03067	Lytic polysaccharide mono-oxygenase, cellulose-degrading	3	3	3	3
PF14295	PAN domain	1	1	1	1
PF18142	SMODS and SLOG-associating 2TM effector domain	1	1	1	1
PF02005	N2,N2-dimethylguanosine tRNA methyltransferase	1	1	1	1
PF12848	ABC transporter	3	3	3	3
PF00445	Ribonuclease T2 family	2	2	2	2
PF03839	Translocation protein Sec62	1	1	1	1
PF18972	Cns1/TTC4 Wheel domain	1	1	1	1
PF00459	Inositol monophosphatase family	4	4	4	4
PF00328	Histidine phosphatase superfamily (branch 2)	5	5	5	5
PF00027	Cyclic nucleotide-binding domain	4	4	4	4
PF01734	Patatin-like phospholipase	5	6	6	6
PF03029	Conserved hypothetical ATP binding protein	3	3	3	3
PF01900	Rpp14/Pop5 family	1	1	1	1
PF00994	Probable molybdopterin binding domain	2	2	2	2
PF03453	MoeA N-terminal region (domain I and II)	1	1	1	1
PF03454	MoeA C-terminal region (domain IV)	1	1	1	1
PF02268	Transcription initiation factor IIA, gamma subunit, helical domain	1	1	1	1
PF02751	Transcription initiation factor IIA, gamma subunit	1	1	1	1
PF00654	Voltage gated chloride channel	2	2	2	2
PF14580	Leucine-rich repeat	1	1	1	1
PF16528	Exocyst component 84 C-terminal	1	1	1	1
PF02064	MAS20 protein import receptor	1	1	1	1
PF04055	Radical SAM superfamily	6	6	6	6
PF08608	Wyosine base formation	1	1	1	1
PF03595	Voltage-dependent anion channel	4	4	3	3
PF05995	Cysteine dioxygenase type I	1	1	1	1
PF15227	zinc finger of C3HC4-type, RING	1	1	1	1
PF05050	Methyltransferase FkbM domain	3	3	3	3
PF00166	Chaperonin 10 Kd subunit	1	1	1	1
PF00298	Ribosomal protein L11, RNA binding domain	2	2	2	2
PF03946	Ribosomal protein L11, N-terminal domain	2	2	2	2
PF08622	Svf1-like N-terminal lipocalin domain	1	1	1	1
PF17187	Svf1-like C-terminal lipocalin-like domain	1	1	1	1
PF07574	Nse1 non-SMC component of SMC5-6 complex	1	1	1	1
PF08746	RING-like domain	1	1	1	1
PF00575	S1 RNA binding domain	4	4	4	4
PF07541	Eukaryotic translation initiation factor 2 alpha subunit	1	1	1	1
PF04802	Component of IIS longevity pathway SMK-1	1	1	1	1
PF00535	Glycosyl transferase family 2	7	7	7	7
PF01061	ABC-2 type transporter	12	12	12	13
PF06422	CDR ABC transporter	10	10	10	10
PF14510	ABC-transporter N-terminal	10	11	10	10
PF08491	Squalene epoxidase	2	2	2	2
PF08637	ATP synthase regulation protein NCA2	1	1	1	1
PF04116	Fatty acid hydroxylase superfamily	7	7	7	7
PF01329	Pterin 4 alpha carbinolamine dehydratase	1	1	1	1
PF08265	YL1 nuclear protein C-terminal domain	2	2	2	2
PF04178	Got1/Sft2-like family	1	1	1	1
PF00235	Profilin	1	1	1	1
PF02223	Thymidylate kinase	1	1	1	1
PF13521	AAA domain	1	1	1	1
PF04719	hTAFII28-like protein conserved region	1	1	1	1
PF01227	GTP cyclohydrolase I	1	1	1	1
PF03851	UV-endonuclease UvdE	1	1	1	1
PF08214	Histone acetylation protein	1	1	1	1
PF05978	Ion channel regulatory protein UNC-93	8	8	8	8
PF00576	HIUase/Transthyretin family	1	1	1	1
PF01656	CobQ/CobB/MinD/ParA nucleotide binding domain	3	3	3	3
PF02374	Anion-transporting ATPase	1	1	1	1
PF13614	AAA domain	1	1	1	1
PF08783	DWNN domain	1	1	1	1
PF13696	Zinc knuckle	1	1	1	1
PF03226	Yippee zinc-binding/DNA-binding /Mis18, centromere assembly	1	1	1	1
PF02100	Ornithine decarboxylase antizyme	1	1	1	1
PF10419	TFIIIC subunit triple barrel domain	1	1	1	1
PF03951	Glutamine synthetase, beta-Grasp domain	1	1	1	1
PF04499	SIT4 phosphatase-associated protein	1	1	1	1
PF07842	GC-rich sequence DNA-binding factor-like protein	1	1	1	1
PF12457	Tuftelin interacting protein N terminal	1	1	1	1
PF10601	LITAF-like zinc ribbon domain	1	2	1	2
PF07110	EthD domain	6	6	6	6
PF11911	Protein of unknown function (DUF3429)	1	1	1	1
PF06650	SHR-binding domain of vacuolar-sorting associated protein 13	1	1	1	1
PF12624	N-terminal region of Chorein or VPS13	1	1	1	1
PF16908	Vacuolar sorting-associated protein 13, N-terminal	1	1	1	1
PF16909	Vacuolar-sorting-associated 13 protein C-terminal	1	1	1	1
PF16910	Repeating coiled region of VPS13	1	1	1	1
PF01773	Na+ dependent nucleoside transporter N-terminus	2	2	2	2
PF07662	Na+ dependent nucleoside transporter C-terminus	2	2	2	2
PF01590	GAF domain	4	4	4	4
PF13185	GAF domain	2	2	2	2
PF01843	DIL domain	2	2	2	2
PF03561	Allantoicase repeat	1	1	1	1
PF03188	Eukaryotic cytochrome b561	2	2	2	2
PF06658	Protein of unknown function (DUF1168)	1	1	1	1
PF00586	AIR synthase related protein, N-terminal domain	1	1	1	1
PF01071	Phosphoribosylglycinamide synthetase, ATP-grasp (A) domain	2	3	3	2
PF02769	AIR synthase related protein, C-terminal domain	2	2	2	2
PF02843	Phosphoribosylglycinamide synthetase, C domain	1	1	2	2
PF02844	Phosphoribosylglycinamide synthetase, N domain	2	3	3	2
PF09088	MIF4G like	1	1	1	1
PF09090	MIF4G like	1	1	1	1
PF08154	NLE (NUC135) domain	1	1	1	1
PF04048	Sec8 exocyst complex component specific domain	1	1	1	1
PF08652	RAI1 like PD-(D/E)XK nuclease	1	1	1	1
PF01841	Transglutaminase-like superfamily	3	3	3	3
PF04190	Golgi to ER traffic protein 4	1	1	1	1
PF00956	Nucleosome assembly protein (NAP)	2	2	2	2
PF04003	Dip2/Utp12 Family	3	3	3	3
PF00735	Septin	4	4	4	4
PF10436	Mitochondrial branched-chain alpha-ketoacid dehydrogenase kinase	3	3	3	3
PF00917	MATH domain	1	1	1	1
PF12436	ICP0-binding domain of Ubiquitin-specific protease 7	1	1	1	1
PF13423	Ubiquitin carboxyl-terminal hydrolase	9	9	10	8
PF14533	Ubiquitin-specific protease C-terminal	1	1	1	1
PF02466	Tim17/Tim22/Tim23/Pmp24 family	4	4	3	4
PF02731	SKIP/SNW domain	1	1	1	1
PF00348	Polyprenyl synthetase	5	6	6	6
PF04049	Anaphase promoting complex subunit 8 / Cdc23	1	1	1	1
PF01728	FtsJ-like methyltransferase	4	4	4	4
PF07926	TPR/MLP1/MLP2-like protein	1	1	1	1
PF02838	Glycosyl hydrolase family 20, domain 2	3	3	3	3
PF03572	Peptidase family S41	5	5	5	4
PF13679	Methyltransferase domain	2	2	2	2
PF07366	SnoaL-like polyketide cyclase	2	2	2	2
PF09792	Ubiquitin 3 binding protein But2 C-terminal domain	2	2	2	2
PF05346	Eukaryotic membrane protein family	1	1	1	1
PF05572	Pregnancy-associated plasma protein-A	2	2	2	2
PF13582	Metallo-peptidase family M12B Reprolysin-like	2	1	2	2
PF00483	Nucleotidyl transferase	2	2	2	2
PF12804	MobA-like NTP transferase domain	2	2	2	2
PF07249	Cerato-platanin	2	2	2	2
PF00743	Flavin-binding monooxygenase-like	6	5	6	5
PF03835	Rad4 transglutaminase-like domain	3	3	3	3
PF04095	Nicotinate phosphoribosyltransferase (NAPRTase) family	1	1	1	1
PF17767	Nicotinate phosphoribosyltransferase (NAPRTase) N-terminal domain	1	1	1	1
PF12311	Protein of unknown function (DUF3632)	4	4	4	4
PF07973	Threonyl and Alanyl tRNA synthetase second additional domain	4	4	4	4
PF16912	Glucose dehydrogenase C-terminus	4	3	3	3
PF18089	DAPG hydrolase PhiG domain	1	1	1	1
PF01566	Natural resistance-associated macrophage protein	2	2	2	1
PF02666	Phosphatidylserine decarboxylase	3	3	3	3
PF12588	Phophatidylserine decarboxylase	1	1	1	1
PF01868	Ribonuclease P/MRP, subunit p29	1	1	1	1
PF01553	Acyltransferase	5	5	5	5
PF19277	Glycerol-3-phosphate acyltransferase C-terminal region	1	1	1	1
PF02569	Pantoate-beta-alanine ligase	1	1	1	1
PF02364	1,3-beta-glucan synthase component	1	1	1	1
PF14288	1,3-beta-glucan synthase subunit FKS1, domain-1	1	1	1	1
PF17283	SprT-like zinc ribbon domain	1	1	1	1
PF04603	Ran-interacting Mog1 protein	1	1	1	1
PF01230	HIT domain	5	5	5	5
PF04677	Protein similar to CwfJ C-terminus 1	4	3	4	3
PF11969	Scavenger mRNA decapping enzyme C-term binding	4	4	4	4
PF13716	Divergent CRAL/TRIO domain	1	0	1	0
PF12171	Zinc-finger double-stranded RNA-binding	6	6	6	6
PF04114	Gaa1-like, GPI transamidase component	1	1	1	1
PF18261	Rpn9 C-terminal helix	1	1	1	1
PF17778	Beta-lactamase associated winged helix domain	1	1	1	1
PF10355	Protein of unknown function (Ytp1)	2	2	2	2
PF14615	Ribosome-assembly protein 3	1	1	1	1
PF18808	Importin repeat	1	1	1	1
PF18816	Importin repeat	1	1	1	1
PF18829	Importin repeat 6	1	1	1	1
PF00320	GATA zinc finger	3	4	3	3
PF00989	PAS fold	2	2	2	2
PF08263	Leucine rich repeat N-terminal domain	1	1	1	1
PF05141	Pyoverdine/dityrosine biosynthesis protein	5	6	5	6
PF01693	Caulimovirus viroplasmin	1	1	1	1
PF04097	Nup93/Nic96	1	1	1	1
PF02373	JmjC domain, hydroxylase	5	5	5	4
PF10497	Zinc-finger domain of monoamine-oxidase A repressor R1	1	1	1	1
PF00164	Ribosomal protein S12/S23	2	2	2	2
PF17242	Disordered region of unknown function (DUF5315)	1	1	1	1
PF01398	JAB1/Mov34/MPN/PAD-1 ubiquitin protease	7	7	7	7
PF13012	Maintenance of mitochondrial structure and function	4	4	4	4
PF01218	Coproporphyrinogen III oxidase	1	1	1	1
PF02991	Autophagy protein Atg8 ubiquitin like	1	1	1	1
PF04110	Ubiquitin-like autophagy protein Apg12	2	2	2	2
PF13523	Acetyltransferase (GNAT) domain	2	2	2	2
PF00010	Helix-loop-helix DNA-binding domain	11	11	11	11
PF00044	Glyceraldehyde 3-phosphate dehydrogenase, NAD binding domain	1	1	1	1
PF02800	Glyceraldehyde 3-phosphate dehydrogenase, C-terminal domain	1	1	1	1
PF02213	GYF domain	2	2	2	2
PF03152	Ubiquitin fusion degradation protein UFD1	1	1	1	2
PF12754	Blt1 N-terminal domain	1	1	1	1
PF17183	Get5 carboxyl domain	1	1	1	1
PF01189	16S rRNA methyltransferase RsmB/F	3	3	3	3
PF17125	N-terminal domain of 16S rRNA methyltransferase RsmF	1	1	1	1
PF06632	DNA double-strand break repair and V(D)J recombination protein XRCC4	1	1	1	1
PF07969	Amidohydrolase family	2	2	2	2
PF02894	Oxidoreductase family, C-terminal alpha/beta domain	5	5	5	5
PF01872	RibD C-terminal domain	2	2	2	2
PF04406	Type IIB DNA topoisomerase	1	1	1	1
PF00432	Prenyltransferase and squalene oxidase repeat	4	4	4	4
PF13243	Squalene-hopene cyclase C-terminal domain	1	1	1	1
PF13249	Squalene-hopene cyclase N-terminal domain	1	1	1	1
PF04969	CS domain	4	4	4	4
PF05002	SGS domain	1	1	1	1
PF06155	Gamma-butyrobetaine hydroxylase-like, N-terminal	1	1	1	1
PF01974	tRNA intron endonuclease, catalytic C-terminal domain	1	1	1	1
PF01184	GPR1/FUN34/yaaH family	3	3	3	3
PF10306	Hypothetical protein FLILHELTA	1	1	1	1
PF00334	Nucleoside diphosphate kinase	1	1	1	1
PF17137	Domain of unknown function (DUF5110)	1	1	1	1
PF00924	Mechanosensitive ion channel	3	3	3	3
PF14560	Ubiquitin-like domain	1	1	1	1
PF00310	Glutamine amidotransferases class-II	1	1	1	1
PF01493	GXGXG motif	1	1	1	1
PF01645	Conserved region in glutamate synthase	1	1	1	1
PF04898	Glutamate synthase central domain	1	1	1	1
PF14691	Dihydroprymidine dehydrogenase domain II, 4Fe-4S cluster	1	1	1	1
PF09649	Histone chaperone domain CHZ	1	1	1	1
PF08613	Cyclin	5	5	5	5
PF10190	Putative transmembrane protein 170	1	1	1	1
PF12464	Maltose acetyltransferase	3	3	3	3
PF14602	Hexapeptide repeat of succinyl-transferase	3	3	3	3
PF04140	Isoprenylcysteine carboxyl methyltransferase (ICMT) family	2	2	2	2
PF04191	Phospholipid methyltransferase	4	4	4	4
PF03062	MBOAT, membrane-bound O-acyltransferase family	3	3	3	3
PF01223	DNA/RNA non-specific endonuclease	1	1	1	1
PF01192	RNA polymerase Rpb6	1	1	1	1
PF00756	Putative esterase	1	1	1	1
PF07792	Docking domain of Afi1 for Arf3 in vesicle trafficking	1	1	1	1
PF08616	Stabilization of polarity axis	1	1	1	1
PF09748	Transcription factor subunit Med10 of Mediator complex	1	1	1	1
PF03388	Legume-like lectin family	2	2	2	2
PF02953	Tim10/DDP family zinc finger	4	4	4	4
PF09745	Coiled-coil domain-containing protein 55 (DUF2040)	1	1	1	1
PF04791	LMBR1-like membrane protein	2	2	2	2
PF06644	ATP11 protein	1	1	1	1
PF02383	SacI homology domain	3	4	4	4
PF00244	14-3-3 protein	2	2	2	2
PF01158	Ribosomal protein L36e	1	1	1	1
PF11470	TUG ubiquitin-like domain	1	1	1	1
PF00227	Proteasome subunit	14	14	14	14
PF01172	Shwachman-Bodian-Diamond syndrome (SBDS) protein	2	2	2	2
PF00610	Domain found in Dishevelled, Egl-10, and Pleckstrin (DEP)	4	4	4	4
PF12257	Vacuolar membrane-associated protein Iml1	1	1	1	1
PF19418	DEPDC5 protein C-terminal region	1	1	1	1
PF01699	Sodium/calcium exchanger protein	9	9	9	9
PF14498	Glycosyl hydrolase family 65, N-terminal domain	3	3	3	3
PF12657	Transcription factor IIIC subunit delta N-term	1	1	1	1
PF01650	Peptidase C13 family	1	1	1	1
PF03848	Tellurite resistance protein TehB	1	2	1	2
PF05175	Methyltransferase small domain	4	5	4	5
PF05891	AdoMet dependent proline di-methyltransferase	2	2	2	2
PF13692	Glycosyl transferases group 1	6	6	6	6
PF11712	Endoplasmic reticulum-based factor for assembly of V-ATPase	1	1	1	1
PF13878	zinc-finger of acetyl-transferase ESCO	1	1	1	1
PF01569	PAP2 superfamily	7	7	7	7
PF16862	Glycosyl hydrolase family 79 C-terminal beta domain	3	3	3	3
PF00854	POT family	4	4	4	5
PF10348	Domain of unknown function (DUF2427)	2	2	3	2
PF03198	Glucanosyltransferase	4	4	4	4
PF07983	X8 domain	1	1	1	1
PF00653	Inhibitor of Apoptosis domain	2	2	2	2
PF01202	Shikimate kinase	5	5	5	5
PF13238	AAA domain	5	4	4	3
PF13671	AAA domain	4	5	4	4
PF09924	Phosphatidylglycerol lysyltransferase, C-terminal	1	1	1	1
PF18132	Tyosinase C-terminal domain	3	3	3	3
PF02566	OsmC-like protein	1	1	1	1
PF03547	Membrane transport protein	2	2	2	2
PF06420	Mitochondrial genome maintenance MGM101	1	1	1	1
PF03099	Biotin/lipoate A/B protein ligase family	1	1	1	1
PF09825	Biotin-protein ligase, N terminal	1	1	1	1
PF03656	Pam16	1	1	1	1
PF19566	Sorting nexin 8/Mvp1 BAR domain	1	1	1	1
PF00984	UDP-glucose/GDP-mannose dehydrogenase family, central domain	2	2	2	2
PF03721	UDP-glucose/GDP-mannose dehydrogenase family, NAD binding domain	1	1	1	1
PF00187	Chitin recognition protein	5	5	6	6
PF02983	Alpha-lytic protease prodomain	1	1	1	1
PF13622	Thioesterase-like superfamily	4	4	4	4
PF15454	Late endosomal/lysosomal adaptor and MAPK and MTOR activator	1	1	1	0
PF05983	MED7 protein	1	1	1	1
PF07500	Transcription factor S-II (TFIIS), central domain	2	2	2	2
PF07744	SPOC domain	1	1	1	1
PF10584	Proteasome subunit A N-terminal signature	7	6	6	6
PF13434	L-lysine 6-monooxygenase (NADPH-requiring)	1	1	1	1
PF02128	Fungalysin metallopeptidase (M36)	1	1	1	1
PF07504	Fungalysin/Thermolysin Propeptide Motif	1	1	1	1
PF07080	Protein of unknown function (DUF1348)	1	1	1	1
PF08534	Redoxin	6	6	6	6
PF07960	CBP4	1	1	1	1
PF07264	Etoposide-induced protein 2.4 (EI24)	3	3	2	2
PF04280	Tim44-like domain	2	2	2	2
PF07961	MBA1-like protein	1	1	1	1
PF01253	Translation initiation factor SUI1	4	4	4	4
PF00763	Tetrahydrofolate dehydrogenase/cyclohydrolase, catalytic domain	2	2	2	2
PF08118	Yeast mitochondrial distribution and morphology (MDM) proteins	1	1	1	1
PF08597	Translation initiation factor eIF3 subunit	1	1	1	1
PF01786	Alternative oxidase	1	1	1	1
PF13894	C2H2-type zinc finger	3	3	3	4
PF10270	Membrane magnesium transporter	1	1	1	1
PF00520	Ion transport protein	2	2	2	2
PF01214	Casein kinase II regulatory subunit	2	2	2	2
PF07064	RIC1	1	1	1	1
PF07287	Acyclic terpene utilisation family protein AtuA	3	3	3	3
PF00209	Sodium:neurotransmitter symporter family	2	2	2	2
PF05615	Tho complex subunit 7	1	1	1	1
PF02970	Tubulin binding cofactor A	1	1	1	1
PF14273	Domain of unknown function (DUF4360)	2	2	2	2
PF04824	Conserved region of Rad21 / Rec8 like protein	2	2	2	2
PF04825	N terminus of Rad21 / Rec8 like protein	2	2	2	2
PF08318	COG4 transport protein	1	1	1	1
PF01300	Telomere recombination	1	1	1	1
PF03481	Putative GTP-binding controlling metal-binding	1	1	1	1
PF00493	MCM P-loop domain	6	6	6	6
PF14551	MCM N-terminal domain	6	6	6	6
PF17207	MCM OB domain	6	6	6	6
PF17855	MCM AAA-lid domain	6	6	6	6
PF13805	Eisosome component PIL1	2	2	2	2
PF04597	Ribophorin I	1	1	1	1
PF09359	VTC domain	2	2	2	2
PF01778	Ribosomal L28e protein family	2	2	2	2
PF00056	lactate/malate dehydrogenase, NAD binding domain	2	2	2	1
PF02866	lactate/malate dehydrogenase, alpha/beta C-terminal domain	2	2	2	2
PF01755	Glycosyltransferase family 25 (LPS biosynthesis protein)	1	1	1	2
PF13468	Glyoxalase-like domain	1	1	1	1
PF17111	Fungal N-terminal domain of STAND proteins	3	3	3	4
PF13691	tRNase Z endonuclease	1	1	1	1
PF01613	Flavin reductase like domain	1	1	1	1
PF02112	cAMP phosphodiesterases class-II	1	1	1	1
PF10417	C-terminal domain of 1-Cys peroxiredoxin	2	2	2	2
PF12756	C2H2 type zinc-finger (2 copies)	2	3	2	2
PF00587	tRNA synthetase class II core domain (G, H, P, S and T)	5	5	5	5
PF09180	Prolyl-tRNA synthetase, C-terminal	1	1	1	1
PF02921	Ubiquinol cytochrome reductase transmembrane region	1	1	1	1
PF03178	CPSF A subunit region	3	3	3	3
PF10433	Mono-functional DNA-alkylating methyl methanesulfonate N-term	4	4	4	4
PF13695	Zinc-binding domain	1	1	1	1
PF10275	Peptidase C65 Otubain	1	1	1	1
PF10197	N-terminal domain of CBF1 interacting co-repressor CIR	2	2	2	2
PF12542	Pre-mRNA splicing factor	1	1	1	1
PF07575	Nup85 Nucleoporin	1	1	1	1
PF01428	AN1-like Zinc finger	2	2	2	2
PF00633	Helix-hairpin-helix motif	1	1	1	1
PF05057	Putative serine esterase (DUF676)	2	2	3	2
PF02939	UcrQ family	1	1	1	1
PF01248	Ribosomal protein L7Ae/L30e/S12e/Gadd45 family	6	6	6	6
PF08570	Protein of unknown function (DUF1761)	1	1	1	1
PF09811	Essential protein Yae1, N terminal	2	2	2	2
PF02492	CobW/HypB/UreG, nucleotide-binding domain	5	5	5	5
PF07683	Cobalamin synthesis protein cobW C-terminal domain	2	2	2	2
PF08596	Lethal giant larvae(Lgl) like, C-terminal	1	1	1	1
PF13405	EF-hand domain	7	7	7	7
PF13833	EF-hand domain pair	8	8	8	8
PF01634	ATP phosphoribosyltransferase	1	1	1	1
PF08029	HisG, C-terminal domain	1	1	1	1
PF13347	MFS/sugar transport protein	1	0	1	1
PF08636	ER protein Pkr1	1	1	1	1
PF16242	Pyridoxamine 5'-phosphate oxidase like	1	1	1	1
PF00590	Tetrapyrrole (Corrin/Porphyrin) Methylases	2	2	2	2
PF09949	Uncharacterized conserved protein (DUF2183)	3	3	3	3
PF03271	EB1-like C-terminal motif	1	1	1	1
PF07632	Protein of unknown function (DUF1593)	2	2	2	2
PF05693	Glycogen synthase	1	1	1	1
PF08323	Starch synthase catalytic domain	3	3	3	3
PF00641	Zn-finger in Ran binding protein and others	1	1	1	1
PF00929	Exonuclease	5	5	5	5
PF12265	Histone-binding protein RBBP4 or subunit C of CAF1 complex	2	2	2	2
PF03159	XRN 5'-3' exonuclease N-terminus	2	2	2	2
PF17846	Xrn1 helical domain	2	2	2	2
PF18129	Xrn1 SH3-like domain	1	1	1	1
PF18194	Exoribonuclease 1 Domain-3	1	1	1	1
PF18332	Exoribonuclease Xrn1 D1 domain	1	1	1	1
PF18334	Exoribonuclease Xrn1 D2/D3 domain	1	1	1	1
PF04573	Signal peptidase subunit	1	1	1	1
PF02902	Ulp1 protease family, C-terminal catalytic domain	1	1	1	2
PF01341	Glycosyl hydrolases family 6	3	3	3	3
PF00928	Adaptor complexes medium subunit family	4	4	4	4
PF07976	Phenol hydroxylase, C-terminal dimerisation domain	6	6	6	6
PF01596	O-methyltransferase	3	3	3	3
PF13578	Methyltransferase domain	3	3	3	3
PF12222	Peptide N-acetyl-beta-D-glucosaminyl asparaginase amidase A	2	2	2	2
PF00719	Inorganic pyrophosphatase	2	2	2	2
PF03143	Elongation factor Tu C-terminal domain	4	4	4	4
PF08938	HBS1 N-terminus	1	1	1	1
PF00790	VHS domain	4	4	4	4
PF01363	FYVE zinc finger	3	4	4	4
PF02809	Ubiquitin interaction motif	2	2	2	2
PF00013	KH domain	7	7	7	7
PF03447	Homoserine dehydrogenase, NAD binding domain	2	2	2	2
PF08719	NADAR domain	1	2	1	1
PF05903	PPPDE putative peptidase domain	2	2	2	2
PF06071	Protein of unknown function (DUF933)	2	1	2	2
PF03006	Haemolysin-III related	2	3	2	2
PF09072	Translation machinery associated TMA7	1	1	1	1
PF00481	Protein phosphatase 2C	5	5	5	5
PF05183	RNA dependent RNA polymerase	3	3	3	3
PF13855	Leucine rich repeat	7	7	7	7
PF10615	Protein of unknown function (DUF2470)	1	1	1	1
PF17615	Family of unknown function	1	1	1	1
PF09742	Dyggve-Melchior-Clausen syndrome protein	1	1	1	1
PF12722	High-temperature-induced dauer-formation protein	1	1	1	1
PF04821	Timeless protein	1	1	1	1
PF00725	3-hydroxyacyl-CoA dehydrogenase, C-terminal domain	3	3	3	3
PF02737	3-hydroxyacyl-CoA dehydrogenase, NAD binding domain	3	3	3	3
PF04192	Utp21 specific WD40 associated putative domain	1	1	1	1
PF08443	RimK-like ATP-grasp domain	1	1	1	1
PF18086	Diphosphoinositol pentakisphosphate kinase 2 N-terminal domain	1	1	1	1
PF06738	Putative threonine/serine exporter	2	2	2	2
PF03619	Organic solute transporter Ostalpha	1	1	1	1
PF10342	Ser-Thr-rich glycosyl-phosphatidyl-inositol-anchored membrane family	5	5	5	5
PF00584	SecE/Sec61-gamma subunits of protein translocation complex	1	1	1	1
PF05019	Coenzyme Q (ubiquinone) biosynthesis protein Coq4	1	1	1	1
PF01984	Double-stranded DNA-binding domain	1	1	1	1
PF02104	SURF1 family	1	1	1	1
PF14617	U3-containing 90S pre-ribosomal complex subunit	1	1	1	1
PF00611	Fes/CIP4, and EFC/F-BAR homology domain	4	4	4	4
PF01583	Adenylylsulphate kinase	3	3	3	3
PF01747	ATP-sulfurylase	1	1	1	1
PF14306	PUA-like domain	1	1	1	1
PF03676	Uncharacterised protein family (UPF0183)	1	1	1	1
PF10680	RNA polymerase I specific transcription initiation factor	1	1	1	1
PF06732	Pescadillo N-terminus	1	1	1	1
PF06728	GPI transamidase subunit PIG-U	2	2	2	1
PF01417	ENTH domain	3	3	3	3
PF05158	RNA polymerase Rpc34 subunit	1	1	1	1
PF01757	Acyltransferase family	7	7	7	7
PF01536	Adenosylmethionine decarboxylase	1	1	1	1
PF10609	NUBPL iron-transfer P-loop NTPase	3	3	3	3
PF08772	Nin one binding (NOB1) Zn-ribbon like	1	1	1	1
PF17146	PIN domain of ribonuclease	1	1	1	1
PF04135	Nucleolar RNA-binding protein, Nop10p family	1	1	1	1
PF10509	Galactokinase galactose-binding signature	1	1	1	1
PF12906	RING-variant domain	3	3	3	3
PF16546	Homodimerisation domain of SGTA	1	1	1	1
PF07989	Centrosomin N-terminal motif 1	3	3	3	3
PF10495	Pericentrin-AKAP-450 domain of centrosomal targeting protein	1	1	1	1
PF03813	Nrap protein domain 1	1	1	1	1
PF17403	Nrap protein PAP/OAS-like domain	1	1	1	1
PF17404	Nrap protein domain 3	1	1	1	1
PF17405	Nrap protein nucleotidyltransferase domain 4	1	1	1	1
PF17406	Nrap protein PAP/OAS1-like domain 5	1	1	1	1
PF17407	Nrap protein domain 6	1	1	1	1
PF10252	Casein kinase substrate phosphoprotein PP28	1	1	1	1
PF04760	Translation initiation factor IF-2, N-terminal region	1	1	1	1
PF11987	Translation-initiation factor 2	2	2	2	2
PF04034	Ribosome biogenesis protein, C-terminal	1	1	1	1
PF02883	Adaptin C-terminal domain	3	3	3	3
PF03127	GAT domain	3	3	3	3
PF18308	N-terminal extension of GAT domain	1	1	1	1
PF14856	Pathogen effector	3	3	3	4
PF00464	Serine hydroxymethyltransferase	2	2	2	2
PF01232	Mannitol dehydrogenase Rossmann domain	2	2	2	2
PF08125	Mannitol dehydrogenase C-terminal domain	2	2	2	2
PF03637	Mob1/phocein family	3	3	3	3
PF04153	NOT2 / NOT3 / NOT5 family	2	2	2	2
PF06839	GRF zinc finger	2	2	2	2
PF01151	GNS1/SUR4 family	3	3	3	3
PF07651	ANTH domain	2	2	2	2
PF06391	CDK-activating kinase assembly factor MAT1	1	1	1	1
PF17121	Zinc finger, C3HC4 type (RING finger)	1	1	1	1
PF12927	Domain of unknown function (DUF3835)	1	1	1	1
PF13758	Prefoldin subunit	1	1	1	1
PF16863	N-terminal barrel of NtMGAM and CtMGAM, maltase-glucoamylase	2	2	2	2
PF08598	Sds3-like	2	2	2	2
PF11935	Symplekin/PTA1 N-terminal	1	1	1	1
PF13088	BNR repeat-like domain	1	1	1	0
PF08578	Protein of unknown function (DUF1765)	1	1	1	1
PF02878	Phosphoglucomutase/phosphomannomutase, alpha/beta/alpha domain I	1	1	1	1
PF02879	Phosphoglucomutase/phosphomannomutase, alpha/beta/alpha domain II	1	1	1	1
PF02880	Phosphoglucomutase/phosphomannomutase, alpha/beta/alpha domain III	1	1	1	1
PF12224	Putative amidoligase enzyme	5	4	3	4
PF10058	Predicted integral membrane zinc-ribbon metal-binding protein	1	1	1	1
PF01465	GRIP domain	1	1	1	1
PF00797	N-acetyltransferase	1	1	1	1
PF03417	Acyl-coenzyme A:6-aminopenicillanic acid acyl-transferase	1	1	1	1
PF06824	Metal-independent alpha-mannosidase (GH125)	3	3	3	3
PF09350	Domain of unknown function (DUF1992)	1	1	0	1
PF06912	Protein of unknown function (DUF1275)	2	2	2	2
PF02127	Aminopeptidase I zinc metalloprotease (M18)	2	2	2	2
PF03105	SPX domain	2	2	2	2
PF19287	Family of unknown function (DUF5910)	1	2	1	1
PF03853	YjeF-related protein N-terminus	1	2	1	2
PF09532	FDF domain	2	2	2	2
PF02359	Cell division protein 48 (CDC48), N-terminal domain	1	1	1	1
PF02933	Cell division protein 48 (CDC48), domain 2	1	1	1	1
PF09336	Vps4 C terminal oligomerisation domain	2	2	2	2
PF03798	TLC domain	4	4	4	4
PF08390	TRAM1-like protein	3	3	3	3
PF08733	PalH/RIM21	1	1	1	1
PF09273	Rubisco LSMT substrate-binding	1	1	1	1
PF12511	Protein of unknown function (DUF3716)	3	2	4	3
PF01016	Ribosomal L27 protein	1	1	1	1
PF04979	Protein phosphatase inhibitor 2 (IPP-2)	1	1	1	1
PF01828	Peptidase A4 family	1	1	1	1
PF04303	PrpF protein	1	1	1	1
PF00375	Sodium:dicarboxylate symporter family	1	1	1	1
PF04108	Autophagy protein ATG17-like domain	2	2	2	2
PF10377	Autophagy-related protein 11	1	1	1	1
PF05837	Centromere protein H (CENP-H)	1	1	1	1
PF13506	Glycosyl transferase family 21	5	5	5	5
PF06244	Coiled-coil domain-containing protein 124 /Oxs1	1	1	1	1
PF04209	homogentisate 1,2-dioxygenase	3	3	3	3
PF04506	Rft protein	1	1	1	1
PF01592	NifU-like N terminal domain	1	1	1	0
PF17807	Variant UBP zinc finger	1	1	1	1
PF02301	HORMA domain	1	1	1	1
PF14759	Reductase C-terminal	1	1	1	1
PF16355	Domain of unknown function (DUF4982)	1	1	1	1
PF18565	Glycoside hydrolase family 2 C-terminal domain 5	1	1	1	1
PF11790	Glycosyl hydrolase catalytic core	4	4	4	4
PF01012	Electron transfer flavoprotein domain	2	2	2	2
PF01853	MOZ/SAS family	3	3	2	3
PF17772	MYST family zinc finger domain	2	2	1	2
PF03931	Skp1 family, tetramerisation domain	2	2	2	2
PF05011	Lariat debranching enzyme, C-terminal domain	1	1	1	1
PF05185	PRMT5 arginine-N-methyltransferase	1	1	1	1
PF17285	PRMT5 TIM barrel domain	1	1	1	1
PF17286	PRMT5 oligomerisation domain	1	1	1	1
PF10304	Required for nuclear transport of RNA pol II C-terminus 2	1	1	1	1
PF10363	Required for nuclear transport of RNA pol II C-terminus 1	1	1	1	1
PF04080	Per1-like family	1	1	1	1
PF08633	Rox3 mediator complex subunit	1	1	1	1
PF07928	Vps54-like protein	1	1	1	1
PF12014	Cyclin D1 binding domain	1	1	1	1
PF08588	Protein of unknown function (DUF1769)	1	1	1	1
PF04669	Polysaccharide biosynthesis	1	1	1	1
PF03870	RNA polymerase Rpb8	1	1	1	1
PF05603	Protein of unknown function (DUF775)	1	1	1	1
PF01150	GDA1/CD39 (nucleoside phosphatase) family	2	2	2	2
PF01426	BAH domain	3	3	3	2
PF03416	Peptidase family C54	1	1	1	1
PF06046	Exocyst complex component Sec6	1	1	1	1
PF04433	SWIRM domain	4	4	4	4
PF16495	SWIRM-associated region 1	1	1	1	1
PF03531	Structure-specific recognition protein (SSRP1)	1	1	1	1
PF08512	Histone chaperone Rttp106-like	3	3	3	3
PF17292	POB3-like N-terminal PH domain	1	1	1	1
PF14821	Threonine synthase N terminus	1	1	1	1
PF03467	Smg-4/UPF3 family	1	1	1	1
PF05907	Eukaryotic protein of unknown function (DUF866)	1	1	1	1
PF03669	Uncharacterised protein family (UPF0139)	1	1	1	1
PF09497	Transcription mediator complex subunit Med12	1	1	1	1
PF01169	Uncharacterized protein family UPF0016	1	1	1	1
PF09729	Gti1/Pac2 family	1	1	1	1
PF01134	Glucose inhibited division protein A	1	1	1	1
PF13932	tRNA modifying enzyme MnmG/GidA C-terminal domain	1	1	1	1
PF10296	Maintenance of mitochondrial morphology protein 1	1	1	1	1
PF14629	Origin recognition complex (ORC) subunit 4 C-terminus	1	1	1	1
PF05179	RNA pol II accessory factor, Cdc73 family, C-terminal	1	1	1	1
PF05291	Bystin	1	1	1	1
PF04063	Domain of unknown function (DUF383)	1	1	1	1
PF04064	Domain of unknown function (DUF384)	1	1	1	1
PF04248	Domain of unknown function (DUF427)	2	2	2	2
PF12621	Extracellular tail, of 10TM putative phosphate transporter	2	2	2	2
PF03358	NADPH-dependent FMN reductase	2	2	2	2
PF13383	Methyltransferase domain	2	2	2	2
PF01400	Astacin (Peptidase family M12A)	1	1	1	1
PF07915	Glucosidase II beta subunit-like protein	2	2	2	2
PF03208	PRA1 family protein	2	2	2	2
PF10469	AKAP7 2'5' RNA ligase-like domain	1	1	1	1
PF01627	Hpt domain	1	1	1	1
PF01725	Ham1 family	1	1	1	1
PF13378	Enolase C-terminal domain-like	5	5	5	5
PF00156	Phosphoribosyl transferase domain	5	5	5	5
PF04275	Phosphomevalonate kinase	1	1	1	1
PF06920	Dock homology region 2	1	1	1	1
PF14429	C2 domain in Dock180 and Zizimin proteins	1	1	1	1
PF16172	DOCK N-terminus	1	1	1	1
PF08285	Dolichol-phosphate mannosyltransferase subunit 3 (DPM3)	1	1	1	1
PF09284	Rhamnogalacturonan lyase B, N-terminal	2	2	2	2
PF09791	Oxidoreductase-like protein, N-terminal	1	1	1	1
PF04090	RNA polymerase I specific initiation factor	1	1	1	1
PF00339	Arrestin (or S-antigen), N-terminal domain	2	3	3	3
PF00957	Synaptobrevin	4	4	4	4
PF13774	Regulated-SNARE-like domain	3	2	3	3
PF02889	Sec63 Brl domain	3	3	3	3
PF00024	PAN domain	2	2	2	2
PF00232	Glycosyl hydrolase family 1	4	4	4	4
PF10200	NADH:ubiquinone oxidoreductase, NDUFS5-15kDa	1	1	0	1
PF08314	Secretory pathway protein Sec39	1	1	1	1
PF08760	Domain of unknown function (DUF1793)	1	1	1	1
PF16335	Domain of unknown function (DUF4965)	1	1	1	1
PF17168	Domain of unknown function (DUF5127)	1	1	1	1
PF13380	CoA binding domain	1	1	1	1
PF01432	Peptidase family M3	3	3	3	2
PF13933	Putative peptidase family	1	1	1	1
PF00975	Thioesterase domain	4	4	4	4
PF08617	Kinase binding protein CGI-121	1	1	1	1
PF17254	Family of unknown function (DUF5321)	1	1	1	1
PF03568	Peptidase family C50	1	1	1	1
PF00638	RanBP1 domain	3	3	2	2
PF13945	Salt tolerance down-regulator	1	1	1	1
PF05704	Capsular polysaccharide synthesis protein	3	3	3	3
PF18224	ToxB N-terminal domain	2	1	2	2
PF02450	Lecithin:cholesterol acyltransferase	1	1	1	1
PF15463	Extracellular mutant protein 11	1	1	1	1
PF10403	Rad4 beta-hairpin domain 1	2	2	2	2
PF10404	Rad4 beta-hairpin domain 2	2	2	2	2
PF10405	Rad4 beta-hairpin domain 3	2	2	2	2
PF00360	Phytochrome region	1	1	1	1
PF08446	PAS fold	1	1	1	1
PF01213	Adenylate cyclase associated (CAP) N terminal	1	1	1	1
PF08603	Adenylate cyclase associated (CAP) C terminal	1	1	1	1
PF00755	Choline/Carnitine o-acyltransferase	2	2	2	2
PF00562	RNA polymerase Rpb2, domain 6	3	3	3	3
PF04560	RNA polymerase Rpb2, domain 7	3	3	3	3
PF04561	RNA polymerase Rpb2, domain 2	3	3	3	3
PF04563	RNA polymerase beta subunit	3	3	3	3
PF04565	RNA polymerase Rpb2, domain 3	3	3	3	2
PF06883	RNA polymerase I, Rpa2 specific domain	1	1	1	1
PF00749	tRNA synthetases class I (E and Q), catalytic domain	3	3	3	3
PF03950	tRNA synthetases class I (E and Q), anti-codon binding domain	2	2	2	2
PF01661	Macro domain	2	2	2	2
PF02598	Putative RNA methyltransferase	1	1	1	1
PF16881	N-terminal domain of lipoyl synthase of Radical_SAM family	1	1	1	1
PF15801	zf-MYND-like zinc finger, mRNA-binding	2	2	2	2
PF11312	Putative SAM-dependent methyltransferase	2	2	2	2
PF08148	DSHCT (NUC185) domain	2	2	2	2
PF13234	rRNA-processing arch domain	2	2	2	2
PF17911	Ski2 N-terminal region	1	1	1	1
PF08498	Sterol methyltransferase C-terminal	2	2	2	2
PF02502	Ribose/Galactose Isomerase	1	1	1	1
PF14382	Exosome complex exonuclease RRP4 N-terminal region	2	2	2	2
PF09174	Maf1 regulator	1	1	1	1
PF02463	RecF/RecN/SMC N terminal domain	6	6	6	6
PF06470	SMC proteins Flexible Hinge Domain	4	4	4	4
PF01512	Respiratory-chain NADH dehydrogenase 51 Kd subunit	1	1	1	1
PF10531	SLBB domain	1	1	1	1
PF10589	NADH-ubiquinone oxidoreductase-F iron-sulfur binding region	1	1	1	1
PF04900	Fcf1	2	2	1	2
PF13376	Bacteriocin-protection, YdeI or OmpD-Associated	1	1	1	1
PF02149	Kinase associated domain 1	1	1	1	1
PF00338	Ribosomal protein S10p/S20e	1	1	1	1
PF12234	RAVE protein 1 C terminal	1	1	0	1
PF12807	Translation initiation factor eIF3 subunit 135	1	1	1	1
PF13236	Clustered mitochondria	1	1	1	1
PF15044	Mitochondrial function, CLU-N-term	1	1	1	1
PF14534	Domain of unknown function (DUF4440)	1	1	1	1
PF14464	Prokaryotic homologs of the JAB domain	2	2	2	2
PF13672	Protein phosphatase 2C	2	2	2	2
PF07217	Heterokaryon incompatibility protein Het-C	2	2	2	2
PF03328	HpcH/HpaI aldolase/citrate lyase family	3	3	3	3
PF04981	NMD3 family	1	1	1	1
PF02755	RPEL repeat	1	1	1	1
PF00254	FKBP-type peptidyl-prolyl cis-trans isomerase	3	3	3	3
PF13668	Ferritin-like domain	3	3	3	4
PF19326	AMP deaminase	1	1	0	1
PF01741	Large-conductance mechanosensitive channel, MscL	1	1	0	1
PF06419	Conserved oligomeric complex COG6	1	1	1	1
PF00113	Enolase, C-terminal TIM barrel domain	1	1	1	1
PF03952	Enolase, N-terminal domain	1	1	1	1
PF03639	Glycosyl hydrolase family 81 N-terminal domain	2	2	2	2
PF17652	Glycosyl hydrolase family 81 C-terminal domain	2	2	2	2
PF04241	Protein of unknown function (DUF423)	1	1	1	1
PF02840	Prp18 domain	1	1	1	1
PF08799	pre-mRNA processing factor 4 (PRP4) like	2	2	2	2
PF06487	Sin3 associated polypeptide p18 (SAP18)	1	1	1	1
PF07942	N2227-like protein	2	3	2	2
PF01210	NAD-dependent glycerol-3-phosphate dehydrogenase N-terminus	3	3	3	3
PF02317	NAD/NADP octopine/nopaline dehydrogenase, alpha-helical domain	2	2	2	2
PF02746	Mandelate racemase / muconate lactonizing enzyme, N-terminal domain	3	3	3	3
PF05178	KRI1-like family	1	1	1	1
PF12936	KRI1-like family C-terminal	1	1	1	1
PF16211	C-terminus of histone H2A	2	2	2	2
PF01813	ATP synthase subunit D	1	1	1	1
PF06293	Lipopolysaccharide kinase (Kdo/WaaP) family	2	1	1	1
PF01756	Acyl-CoA oxidase	1	1	1	1
PF14749	Acyl-coenzyme A oxidase N-terminal	1	1	1	1
PF01118	Semialdehyde dehydrogenase, NAD binding domain	4	4	4	3
PF15786	PET assembly of cytochrome c oxidase, mitochondrial	1	1	1	1
PF04566	RNA polymerase Rpb2, domain 4	2	2	2	2
PF04567	RNA polymerase Rpb2, domain 5	2	2	2	2
PF01833	IPT/TIG domain	1	1	1	1
PF02560	Cyanate lyase C-terminal domain	1	1	1	1
PF02852	Pyridine nucleotide-disulphide oxidoreductase, dimerisation domain	3	3	3	3
PF16899	Cyclin C-terminal domain	1	1	1	1
PF03577	Peptidase family C69	1	1	1	1
PF10021	Uncharacterized protein conserved in bacteria (DUF2263)	3	3	3	3
PF03914	CBF/Mak21 family	3	3	3	3
PF02002	TFIIE alpha subunit	1	1	1	1
PF14475	Sec1-binding region of Mso1	1	1	1	1
PF04874	Mak16 protein C-terminal region	1	1	1	1
PF10396	GTP-binding protein TrmE N-terminus	1	1	1	1
PF12631	MnmE helical domain	1	1	1	1
PF03200	Glycosyl hydrolase family 63 C-terminal domain	1	1	1	1
PF16923	Glycosyl hydrolase family 63 N-terminal domain	1	1	1	1
PF08626	Transport protein Trs120 or TRAPPC9, TRAPP II complex subunit	1	1	1	1
PF00425	chorismate binding enzyme	2	1	2	2
PF04715	Anthranilate synthase component I, N terminal region	2	1	2	2
PF04133	Vacuolar protein sorting 55	1	1	1	1
PF03641	Possible lysine decarboxylase	1	1	1	1
PF05602	Cleft lip and palate transmembrane protein 1 (CLPTM1)	1	1	1	1
PF13919	Asx homology domain	1	1	1	1
PF10483	Elongator subunit Iki1	1	1	1	1
PF08648	U4/U6.U5 small nuclear ribonucleoproteins	1	1	1	1
PF10022	Uncharacterized protein conserved in bacteria (DUF2264)	2	2	2	2
PF09769	Apolipoprotein O	1	1	1	1
PF10780	39S ribosomal protein L53/MRP-L53	1	1	1	1
PF03908	Sec20	1	1	1	1
PF00596	Class II Aldolase and Adducin N-terminal domain	4	4	4	4
PF00262	Calreticulin family	1	1	1	1
PF01902	Diphthamide synthase	1	1	1	1
PF09848	Uncharacterized conserved protein (DUF2075)	1	1	1	1
PF13245	AAA domain	5	5	5	5
PF13604	AAA domain	2	2	2	2
PF08229	ER membrane protein SH3	1	1	1	1
PF00133	tRNA synthetases class I (I, L, M and V)	2	2	2	2
PF08264	Anticodon-binding domain of tRNA ligase	5	5	5	5
PF03807	NADP oxidoreductase coenzyme F420-dependent	6	7	7	7
PF09130	Domain of unknown function (DUF1932)	1	1	1	1
PF03452	Anp1	3	3	3	3
PF03879	Cgr1 family	1	1	1	1
PF12825	Domain of unknown function in PX-proteins (DUF3818)	2	2	2	2
PF12828	PX-associated	2	2	2	2
PF04727	ELMO/CED-12 family	1	1	1	1
PF11841	Domain of unknown function (DUF3361)	1	1	1	1
PF16457	Pleckstrin homology domain	1	1	1	1
PF10329	Region of unknown function (DUF2417)	1	1	1	1
PF08542	Replication factor C C-terminal domain	3	3	3	3
PF13177	DNA polymerase III, delta subunit	3	3	3	3
PF18149	N-terminal helicase PWI domain	1	1	1	1
PF00855	PWWP domain	1	1	1	1
PF09802	Preprotein translocase subunit Sec66	1	1	1	1
PF05020	NPL4 family, putative zinc binding region	1	1	1	1
PF05021	NPL4 family	1	1	1	1
PF01137	RNA 3'-terminal phosphate cyclase	2	2	2	2
PF05189	RNA 3'-terminal phosphate cyclase (RTC), insert domain	1	1	1	1
PF01409	tRNA synthetases class II core domain (F)	1	1	1	1
PF18553	PheRS DNA binding domain 3	1	1	1	1
PF13821	Domain of unknown function (DUF4187)	2	2	2	2
PF04147	Nop14-like family	1	1	1	1
PF16641	CLIP1 zinc knuckle	1	1	1	1
PF01074	Glycosyl hydrolases family 38 N-terminal domain	1	1	1	1
PF07748	Glycosyl hydrolases family 38 C-terminal domain	1	1	1	1
PF09261	Alpha mannosidase middle domain	1	1	1	1
PF17677	Glycosyl hydrolases family 38 C-terminal beta sandwich domain	1	1	1	1
PF00488	MutS domain V	5	6	5	6
PF01624	MutS domain I	4	4	4	4
PF05192	MutS domain III	4	4	5	5
PF00466	Ribosomal protein L10	2	2	2	2
PF17777	Insertion domain in 60S ribosomal protein L10P	2	2	2	2
PF00684	DnaJ central domain	4	4	4	4
[truncated: 1,907 more rows]
