# Supplementary material for: Comparative Genomic Analyses of Colletotrichum lindemuthianum Pathotypes with Different Virulence Levels and Lifestyles
Source: J Fungi (Basel). 2024 Sep 13;10(9):651. doi: 10.3390/jof10090651 (PMC11432805; doi:10.3390/jof10090651)
Supplement: Supplementary file 1 [file jof-10-00651-s001.zip › Supplementary Table S3.xlsx]

## Sheet: Table S3. GO_Slim terms in C. l
Table S3. GO_Slim terms in C. lindemuthianum pathotypes
GO Class ID	Definitions	P0	P1088	P1472	P2397
GO:0000003	reproduction	6	6	6	6
GO:0000166	nucleotide binding	13	13	13	13
GO:0000228	nuclear chromosome	12	12	12	12
GO:0000229	cytoplasmic chromosome	1	1	1	1
GO:0003674	molecular_function	863	869	866	869
GO:0003676	nucleic acid binding	34	34	34	34
GO:0003677	DNA binding	11	11	11	11
GO:0003682	chromatin binding	2	2	2	2
GO:0003700	transcription factor activity	3	3	3	3
GO:0003723	RNA binding	22	22	22	22
GO:0003774	motor activity	3	3	3	3
GO:0003779	actin binding	2	2	2	2
GO:0003824	catalytic activity	629	632	631	633
GO:0004518	nuclease activity	20	20	20	20
GO:0004672	protein kinase activity	5	5	5	5
GO:0004721	phosphoprotein phosphatase activity	5	5	5	5
GO:0004871	signal transducer activity	3	4	3	3
GO:0004872	receptor activity	3	4	3	3
GO:0005198	structural molecule activity	4	4	4	4
GO:0005215	transporter activity	58	59	59	59
GO:0005216	ion channel activity	6	6	6	6
GO:0005488	binding	146	147	146	147
GO:0005509	calcium ion binding	1	1	1	1
GO:0005515	protein binding	46	46	46	46
GO:0005575	cellular_component	272	273	273	271
GO:0005576	extracellular region	2	2	2	2
GO:0005615	extracellular space	1	1	1	1
GO:0005618	cell wall	1	1	1	1
GO:0005622	intracellular	244	245	245	244
GO:0005623	cell	255	256	256	255
GO:0005634	nucleus	72	74	73	74
GO:0005635	nuclear membrane	5	5	5	5
GO:0005654	nucleoplasm	27	28	27	28
GO:0005694	chromosome	29	29	29	29
GO:0005730	nucleolus	4	5	5	5
GO:0005737	cytoplasm	101	100	101	99
GO:0005739	mitochondrion	27	27	27	27
GO:0005768	endosome	6	6	6	4
GO:0005773	vacuole	5	4	5	5
GO:0005777	peroxisome	4	4	4	4
GO:0005783	endoplasmic reticulum	14	14	14	14
GO:0005794	Golgi apparatus	9	9	9	9
GO:0005811	lipid particle	1	1	1	1
GO:0005815	microtubule organizing center	3	3	3	3
GO:0005829	cytosol	7	7	7	7
GO:0005840	ribosome	7	7	7	7
GO:0005856	cytoskeleton	16	16	16	16
GO:0005886	plasma membrane	6	6	6	6
GO:0005975	carbohydrate metabolism	32	32	32	33
GO:0006091	generation of precursor metabolites and energy	10	10	10	10
GO:0006139	nucleobase, nucleoside, nucleotide and nucleic acid metabolism	179	180	179	180
GO:0006259	DNA metabolism	34	34	34	34
GO:0006412	protein biosynthesis	33	33	33	33
GO:0006464	protein modification	61	61	61	60
GO:0006629	lipid metabolism	41	41	41	41
GO:0006810	transport	88	88	88	88
GO:0006811	ion transport	35	35	35	35
GO:0006950	response to stress	34	34	34	34
GO:0006996	organelle organization and biogenesis	79	79	78	78
GO:0007005	mitochondrion organization and biogenesis	19	19	19	19
GO:0007010	cytoskeleton organization and biogenesis	17	16	16	16
GO:0007049	cell cycle	29	29	29	29
GO:0007154	cell communication	25	25	25	24
GO:0007165	signal transduction	24	24	24	23
GO:0008092	cytoskeletal protein binding	8	8	8	8
GO:0008135	translation factor activity, nucleic acid binding	3	3	3	3
GO:0008150	biological_process	736	738	736	733
GO:0008152	metabolism	485	486	485	484
GO:0008233	peptidase activity	24	24	24	24
GO:0008289	lipid binding	8	8	8	8
GO:0009056	catabolism	62	63	62	63
GO:0009058	biosynthesis	205	205	205	205
GO:0009605	response to external stimulus	2	2	2	2
GO:0009628	response to abiotic stimulus	4	4	4	4
GO:0009653	morphogenesis	1	1	1	1
GO:0009719	response to endogenous stimulus	1	1	1
GO:0015031	protein transport	16	16	16	16
GO:0016032	viral life cycle		1		1
GO:0016043	cell organization and biogenesis	131	132	131	131
GO:0016209	antioxidant activity	8	8	8	8
GO:0016301	kinase activity	37	37	37	38
GO:0016740	transferase activity	202	205	205	205
GO:0016787	hydrolase activity	172	172	171	173
GO:0019538	protein metabolism	113	113	113	112
GO:0019725	cell homeostasis	8	8	8	8
GO:0019748	secondary metabolism	4	4	4	4
GO:0019825	oxygen binding	1	1	1	1
GO:0030234	enzyme regulator activity	22	22	22	22
GO:0030246	carbohydrate binding	6	6	6	6
GO:0030312	external encapsulating structure	1	1	1	1
GO:0040029	regulation of gene expression, epigenetic	2	2	2	2
	TOTAL	6018	6045	6029	6027
