# Supplementary material for: Comparative Genomic Analyses of Colletotrichum lindemuthianum Pathotypes with Different Virulence Levels and Lifestyles
Source: J Fungi (Basel). 2024 Sep 13;10(9):651. doi: 10.3390/jof10090651 (PMC11432805; doi:10.3390/jof10090651)
Supplement: Supplementary file 1 [file jof-10-00651-s001.zip › Supplementary Table S4.xlsx]

## Sheet: Table S4. Transcription factors
Table S4. Transcription factors in C. lindemuthianum pathotypes
InterPro ID	DNA-binding module	P0	P1088	P1472	P2395
IPR000967	NF-X1-type zinc finger	1	1	1	1
IPR006856	Mating-type protein MAT alpha-1 HMG-Box	1	0	1	0
IPR018501	DDT domain	1	1	1	1
IPR007196	CCR4-Not complex component	1	1	1	1
IPR007396	Putative FMN-binding domain	1	1	1	1
IPR004595	TFIIH C1-like domain	1	1	1	1
IPR004181	MIZ zinc finger	2	1	1	1
IPR000818	TEA/ATTS domain family	1	1	1	1
IPR001387	Helix-turn-helix	1	1	1	1
IPR001289	CCAAT-binding TF (CBF-B/NF-YA) subunit B	1	1	1	1
IPR003120	STE-like TF	1	1	1	1
IPR003150	RFX DNA-binding domain	1	1	1	1
IPR004198	Zinc finger	1	1	1	1
IPR007604	CP2 TF	1	1	1	1
IPR008895	YL1 nuclear protein	1	1	1	1
IPR010770	SGT1 protein	1	1	1	1
IPR018004	KilA-N domain	1	1	1	1
IPR024061	NDT80/PhoG-like DNA-binding family	3	3	3	3
IPR003656	BED zinc finger	0	0	0	0
IPR005011	SART-1 family	1	1	1	1
IPR002100	SRF-type TF (DNA-binding and dimerization domain)	1	2	1	2
IPR010666	GRF zinc finger	2	2	2	2
IPR000232	HSF-type DNA-binding	3	4	3	3
IPR001766	Fork head domain	3	4	4	3
IPR001356	Homeobox domain	4	3	4	4
IPR000679	GATA zinc finger	3	4	3	3
IPR013767	PAS fold	2	2	2	2
IPR001878	Zinc knuckle (CCHC)	5	5	5	5
IPR004827	Basic region leucine zipper 2	13	12	13	12
IPR007889	Helix-turn-helix	1	1	1	1
IPR011598	Helix-loop-helix DNA-binding domain	12	12	12	12
IPR001005	Myb-like DNA-binding domain	7	6	7	6
IPR004827	bZIP TF 1	13	12	13	12
IPR013087	Zinc finger C2H2-type	15	17	15	16
IPR001138	Fungal Zn(2)-Cys(6) binuclear cluster domain	113	131	110	116
IPR007219	Fungal-specific TF domain	127	136	128	135
IPR000571	Zinc finger, CCCH-type	6	5	6	5
IPR008030	NmrA-like domain	26	27	26	27
IPR021858	Fungal transcription factor	65	64	65	63
IPR013910	Transcription factor PAP1	1	1	1	1
IPR008422	Homeobox KN domain	4	4	4	4
IPR039355	Transcription factor GATA	3	3	3	3
IPR039327	C2H2 finger domain transcription factor CON7-like	1	1	1	1
IPR000814	TATA-box binding	1	1	1	1
IPR001083	Copper fist DNA-binding	2	2	2	2
IPR003958	TF CBF/NF-Y/archaeal histone	6	6	6	6
IPR004823	TATA box binding protein associated factor (TAF)	1	1	1	1
	TOTAL	462	488	460	468
