# Supplementary material for: Comparative Genomic Analyses of Colletotrichum lindemuthianum Pathotypes with Different Virulence Levels and Lifestyles
Source: J Fungi (Basel). 2024 Sep 13;10(9):651. doi: 10.3390/jof10090651 (PMC11432805; doi:10.3390/jof10090651)
Supplement: Supplementary file 1 [file jof-10-00651-s001.zip › Supplementary Table S5.xlsx]

## Sheet: S5. Proteases MEROPS in C. lind
Table S5. Proteases MEROPS in C. lindemuthianum pathotypes
Catalytic type	Catalytic type	Definitions	Location	Function	P0	P1088	P1472	P2395
M38	Metallo peptidae	Beta-aspartyl dipeptidase family	Cytoplasmic		13	13	13	13
M24B	Metallo peptidae	Methionyl aminopeptidase	Removes methionins		5	5	5	5
M28E	Metallo peptidae	Aminopeptidase Ap1			5	5	5	5
M14A	Metallo peptidae	Carboxypeptidase A1			7	7	7	8
M28B	Metallo peptidae	Glutamate carboxipeptidase			3	3	3	3
M16B	Metallo peptidae	Pitrilysin family	Mitochondrial		3	3	3	3
M16C	Metallo peptidae	Pitrilysin family	Mitochondrial		2	2	2	2
M48A	Metallo peptidae	Ste24 endopeptidses family	Mating		1	1	1	1
M35	Metallo peptidae	Deuterolysin family		Active on histones	4	4	4	4
M80	Metallo peptidae	Wss1 peptidase	Nuclear		3	3	3	3
M24X	Metallo peptidae	Methionyl aminopaptidase			2	2	2	2
M20A	Metallo peptidae	Glutamate carboxipeptidase	Vacuolar	Protein degradation	7	7	7	7
M28A	Metallo peptidae	Aminopeptidase Y family Aminopaptidase S			7	7	7	7
M24A	Metallo peptidae	Methionyl aminopeptidase		Remueven metionina	5	5	5	5
M20F	Metallo peptidae	Glutamate carboxipeptidase	Vacuolar	Protein degradation	2	2	2	2
M20D	Metallo peptidae	Glutamate carboxipeptidase Carboxypeptidase Ss1		Protein degradation	3	3	3	3
M43B	Metallo peptidae	Cytophagalysin family Pappalysin-1	Intracellular		4	3	4	4
M67A	Metallo peptidae	PSMD14 peptidase	Intracellular	Release ubiquitin	4	4	4	4
M36	Metallo peptidae	Fungalysin family	Secreted	Virulence factor	1	1	1	1
M18	Metallo peptidae	Aminopeptidase 1	Cytosolic	Cabolism of peptides	2	2	2	2
M12A	Metallo peptidae	Astacin	Secreted		1	1	1	1
M03A	Metallo peptidae	Thimet oligopeptidase	Intracellular		4	4	4	4
M28X	Metallo peptidae	Aminopeptidase S			2	2	2	2
M77	Metallo peptidae	Tryptophanyl aminopeptidase 7-DMATS-type peptidase			3	3	3	3
M13	Metallo peptidae	Neprilysin family		Degrade or convert polypeptide substrates outside animal cells	2	2	2	2
M67X	Metallo peptidae	PSMD14 peptidase		Proteasome	2	2	2	2
M41	Metallo peptidae	FtsH peptidase	Mitochondrial	Membranal	2	2	2	2
M01	Metallo peptidae	Aminopeptidase N			3	2	3	3
M16A	Metallo peptidae	Pitrilysin family		Removes N-terminar targeting signal from mitochondrial protein molecules imported to mitochondrion	1	1	1	2
M54	Metallo peptidae	Archalysin			1	0	1	0
M76	Metallo peptidae	ATP23 peptidase	Mitochondrial	Chaperone for the inclusion of the Atp6 protein whitin the F1F0-ATP synthase	1	1	1	1
M12B	Metallo peptidae	Adamalysin	Secreted		1	1	1	1
M19	Metallo peptidae	Membrane dipeptidase		Degradation of extracellular glutathione	2	2	2	2
M49	Metallo peptidae	Dipeptidyl-peptidase III family	Cytosolic	Cabolism of peptides	1	1	1	1
M20X	Metallo peptidae	Glutamate carboxipeptidase	Vacuolar	Protein degradation	1	1	1	1
M67C	Metallo peptidae	PSMD14 peptidase		Proteasome	1	1	1	1
M48C	Metallo peptidae	Ste24 endopeptidase family		Mating	1	1	1	1
M04	Metallo peptidae	Thermolysin	Secreted	Pseudolysin Virulence	1	1	1	1
A01A	Aspartic peptidase	Pepsin			17	17	17	17
A28A	Aspartic peptidase	DNA-damage inducible protein 1		Cell cycle control, repression of protein secretion	1	1	1	1
A22B	Aspartic peptidase	Presenilin family impas 1 peptidase			1	1	1	1
C26	Cysteine peptidase	gamma-glutamyl hydrolase family	Lysosomal		11	11	12	12
C12	Cysteine peptidase	ubiquitin C-terminar hydrolase family	Intracellular		5	5	5	5
C02A	Cysteine peptidase	Calpain family calpain-2	Remodeling of cytoskeletal/membrane attacments, signal transduction pathways and apoptosis		3	3	3	3
C15	Cysteine peptidase	Pyroglutamyl peptidase I family		Catabolism	1	1	1	1
C44	Cysteine peptidase	Amidiphosphoribosyltransferase			6	6	6	6
C19	Cysteine peptidase	Ubiquitin -specific protease family	Intracellular	Remueven ubiquitina	14	14	14	14
C56	Cysteine peptidase	Pfpl endopeptidase family			4	5	4	4
C13	Cysteine peptidase	Peptidase family C13 (legumain family)	Lysosomal, vacuolar		1	1	1	1
C65	Cysteine peptidase	Otubain-1			1	1	1	1
C14B	Cysteine peptidase	Peptidase family C14 (Caspase family) Metacaspase Yca	Apoptosis		2	2	2	2
C48	Cysteine peptidase	Ulp1 endopeptidase family	Nuclear	Regulation of nucleoplasmic transport	3	3	3	3
C97	Cysteine peptidase	Desumoylating isopeptidase	Cytoplasmic	Sumoylation of cytoplasmic proteins	2	2	2	2
C45	Cysteine peptidase	Acyl-coenzyme A:6-aminopenicillanic acid acyl-transferase precursor		Metabolismo de penicilina	1	1	1	1
C54	Cysteine peptidase	Aut2 peptidase family	Intracellular	Activate and delipidate proteins in intracellular signaling pathways	1	1	1	1
C50	Cysteine peptidase	Separase family	Intracellular	Separation of sister chromatides in mitosis and meiosis	1	1	1	1
C69	Cysteine peptidase	Dipeptidase A			1	1	1	1
C110	Cysteine peptidase	Kyphoscoliosis peptidase			1	1	1	1
C01B	Cysteine peptidase	Papain family Bleomycin hydrolase	Lysosomal		1	1	1	1
C115	Cysteine peptidase	MINDY-1 protein			1	1	1	1
C85A	Cysteine peptidase	OTUD5 peptidase			1	1	1	1
C85B	Cysteine peptidase	OTUD5 peptidase			1	1	1	1
G01	Glutamic peptidase	Scytalidoglutamic peptidase endopeptidases of fungi		Nutrition	1	1	1	1
P01	Mixed	DmpA aminopeptidase family			1	1	1	1
S09X	Serine peptidase	Prolyl oligopeptidase	Different cellular locations, intracellular, cell surfaces and secreted	Serin dependent peptidases. Degradation of biologically active peptides	45	46	45	47
S08A	Serine peptidase	Subtilisin family	Secretion	Pathogenesis	36	37	38	36
S10	Serine peptidase	Carboxypeptidase	Lysosomal		13	12	13	13
S33	Serine peptidase	Prolyl aminopeptidase	Secreted		45	45	45	45
S12	Serine peptidase	D-Ala-D-Ala carboxypeptidase B family			11	11	10	11
S09B	Serine peptidase	Prolyl oligopeptidase family dipeptidyl-aminopeptidase B	Secreted		4	4	4	3
S54	Serine peptidase	Rhomboid family	Mitochondrial		3	3	3	3
S28	Serine peptidase	Lysosomal Pro-Xaa carboxypeptidase	Lysosomal		4	4	4	4
S01D	Serine peptidase	Chymotrypsin family Enopeptidase			2	2	2	2
S16	Serine peptidase	Lon protease family	Intracellular	Protein degradation	2	2	2	2
S08B	Serine peptidase	Subtilisin family, Kexin		Post-translational modifcations in eucaryotes	1	1	1	1
S53	Serine peptidase	Sedolisin Serie-carboxylpeptidase family	Secreted		4	4	4	4
S26A	Serine peptidase	Signal peptidase I family	Intracellular	Signal peptide removal	1	1	1	1
S09C	Serine peptidase	Prolyl oligopeptidase family			8	8	8	8
S01E	Serine peptidase	Chymotrypsin family Streptogrisin			1	1	1	1
S14	Serine peptidase	Peptidase Cip		Protein quality control and degradation of nacent polypeptides deficient	1	1	1	1
S59	Serine peptidase	Nucleoporin 145	Nuclear		1	1	1	1
T03	Threonine peptidase	gamma-glutamyltransferase family	ER Golgi, attached to external surface of cell membranes	Degrades glutathione	3	3	3	3
T01A	Threonine peptidase	Peptidase family T1 (Proteasome family)	Intracellular		13	13	13	13
T01X	Threonine peptidase	Archean proteasome, beta component		Proteasome	1	1	1	1
T02	Threonine peptidase	Glycosylasparaginase precursor		Metabolism, degradation of Asn-linked glycoproteins	3	3	3	3
T05	Threonine peptidase	Ornithine acetyltransferase precursor			1	1	1	1
I51	Proteases Inhibitors	Inhibitor family l51 (IC family)		Inhibitor of serine carboxypeptidase Y	4	4	4	4
I32	Proteases Inhibitors	Inhibitor family I32 (IAP family)	Intracellular	Prevent apoptosis, Inhibitor of caspases, cysteine endopeptidases from family C14	1	1	1	1
I87	Proteases Inhibitors	Inhibitor HfIC		Determinant of resisteance through is ability to degrade mistranlation products that might disrupt membranes	2	2	2	2
				Total	406	405	408	409
