# Supplementary material for: Comparative Genomic Analyses of Colletotrichum lindemuthianum Pathotypes with Different Virulence Levels and Lifestyles
Source: J Fungi (Basel). 2024 Sep 13;10(9):651. doi: 10.3390/jof10090651 (PMC11432805; doi:10.3390/jof10090651)
Supplement: Supplementary file 1 [file jof-10-00651-s001.zip › Supplementary Table S6.xlsx]

## Sheet: Table S6. Candidate effectors 
Table S6. Candidate effectors in C. lindemutianum pathotypes
Pathotype	P0		P1088		P1472		P2395
Effector type	Funannotate ID	Prediction value	Funannotate ID	Prediction value	Funannotate ID	Prediction value	Funannotate ID	Prediction value
Apoplastic effector	FUN_000024-T1	Y (0.842)	FUN_000007-T1	Y (0.683)	FUN_000024-T1	Y (0.842)	FUN_000072-T1	Y (0.877)
Apoplastic effector	FUN_000030-T1	Y (0.648)	FUN_000008-T1	Y (0.511)	FUN_000031-T1	Y (0.648)	FUN_000218-T1	Y (0.681)
Apoplastic effector	FUN_000219-T1	Y (0.583)	FUN_000049-T1	Y (0.959)	FUN_000490-T1	Y (0.583)	FUN_000373-T1	Y (0.597)
Apoplastic effector	FUN_000409-T1	Y (0.548)	FUN_000051-T1	Y (0.921)	FUN_000598-T1	Y (0.546)	FUN_000426-T1	Y (0.618)
Apoplastic effector	FUN_000596-T1	Y (0.611)	FUN_000054-T1	Y (0.575)	FUN_000644-T1	Y (0.618)	FUN_000450-T1	Y (0.641)
Apoplastic effector	FUN_000597-T1	Y (0.55)	FUN_000078-T1	Y (0.642)	FUN_000896-T1	Y (0.661)	FUN_000528-T1	Y (0.611)
Apoplastic effector	FUN_000613-T1	Y (0.517)	FUN_000598-T1	Y (0.648)	FUN_000916-T1	Y (0.668)	FUN_000529-T1	Y (0.55)
Apoplastic effector	FUN_000676-T1	Y (0.546)	FUN_000605-T1	Y (0.842)	FUN_000933-T1	Y (0.633)	FUN_000545-T1	Y (0.517)
Apoplastic effector	FUN_000820-T1	Y (0.691)	FUN_000609-T1	Y (0.583)	FUN_000939-T1	Y (0.751)	FUN_000664-T1	Y (0.631)
Apoplastic effector	FUN_000842-T1	Y (0.53)	FUN_000666-T1	Y (0.597)	FUN_001004-T1	Y (0.691)	FUN_000670-T1	Y (0.617)
Apoplastic effector	FUN_000852-T1	Y (0.524)	FUN_000863-T1	Y (0.548)	FUN_001026-T1	Y (0.53)	FUN_000883-T1	Y (0.543)
Apoplastic effector	FUN_001594-T1	Y (0.53)	FUN_001069-T1	Y (0.604)	FUN_001033-T1	Y (0.642)	FUN_000940-T1	Y (0.595)
Apoplastic effector	FUN_001613-T1	Y (0.565)	FUN_001176-T1	Y (0.675)	FUN_001056-T1	Y (0.575)	FUN_001106-T1	Y (0.727)
Apoplastic effector	FUN_001840-T1	Y (0.775)	FUN_001183-T1	Y (0.792)	FUN_001059-T1	Y (0.921)	FUN_001213-T1	Y (0.904)
Apoplastic effector	FUN_001884-T1	Y (0.535)	FUN_001208-T1	Y (0.51)	FUN_001061-T1	Y (0.959)	FUN_001268-T1	Y (0.541)
Apoplastic effector	FUN_001910-T1	Y (0.745)	FUN_001212-T1	Y (0.582)	FUN_001101-T1	Y (0.511)	FUN_001382-T1	Y (0.707)
Apoplastic effector	FUN_001980-T1	Y (0.726)	FUN_001328-T1	Y (0.893)	FUN_001116-T1	Y (0.792)	FUN_001389-T1	Y (0.792)
Apoplastic effector	FUN_002002-T1	Y (0.632)	FUN_001330-T1	Y (0.84)	FUN_001123-T1	Y (0.675)	FUN_001756-T1	Y (0.615)
Apoplastic effector	FUN_002022-T1	Y (0.889)	FUN_001396-T1	Y (0.775)	FUN_001209-T1	Y (0.731)	FUN_001825-T1	Y (0.691)
Apoplastic effector	FUN_002086-T1	Y (0.523)	FUN_001457-T1	Y (0.656)	FUN_001315-T1	Y (0.524)	FUN_001847-T1	Y (0.527)
Apoplastic effector	FUN_002118-T1	Y (0.748)	FUN_001644-T1	Y (0.691)	FUN_001335-T1	Y (0.611)	FUN_001964-T1	Y (0.577)
Apoplastic effector	FUN_002179-T1	Y (0.892)	FUN_001680-T1	Y (0.535)	FUN_001336-T1	Y (0.55)	FUN_001986-T1	Y (0.765)
Apoplastic effector	FUN_002445-T1	Y (0.84)	FUN_001708-T1	Y (0.745)	FUN_001351-T1	Y (0.517)	FUN_002007-T1	Y (0.576)
Apoplastic effector	FUN_002447-T1	Y (0.893)	FUN_001852-T1	Y (0.517)	FUN_001472-T1	Y (0.775)	FUN_002012-T1	Y (0.886)
Apoplastic effector	FUN_002593-T1	Y (0.656)	FUN_001869-T1	Y (0.55)	FUN_001540-T1	Y (0.84)	FUN_002079-T1	Y (0.743)
Apoplastic effector	FUN_002671-T1	Y (0.921)	FUN_001870-T1	Y (0.611)	FUN_001542-T1	Y (0.893)	FUN_002197-T1	Y (0.565)
Apoplastic effector	FUN_002673-T1	Y (0.959)	FUN_001954-T1	Y (0.881)	FUN_001698-T1	Y (0.579)	FUN_002216-T1	Y (0.53)
Apoplastic effector	FUN_002713-T1	Y (0.511)	FUN_001965-T1	Y (0.625)	FUN_001935-T1	Y (0.617)	FUN_002529-T1	Y (0.54)
Apoplastic effector	FUN_002724-T1	Y (0.528)	FUN_001988-T1	Y (0.544)	FUN_001942-T1	Y (0.629)	FUN_002533-T1	Y (0.625)
Apoplastic effector	FUN_002772-T1	Y (0.532)	FUN_001990-T1	Y (0.778)	FUN_002071-T1	Y (0.745)	FUN_002555-T1	Y (0.544)
Apoplastic effector	FUN_002791-T1	Y (0.526)	FUN_002049-T1	Y (0.681)	FUN_002098-T1	Y (0.535)	FUN_002557-T1	Y (0.778)
Apoplastic effector	FUN_002840-T1	Y (0.638)	FUN_002066-T1	Y (0.524)	FUN_002282-T1	Y (0.853)	FUN_002655-T1	Y (0.885)
Apoplastic effector	FUN_002852-T1	Y (0.592)	FUN_002356-T1	Y (0.731)	FUN_002418-T1	Y (0.889)	FUN_002811-T1	Y (0.815)
Apoplastic effector	FUN_003043-T1	Y (0.556)	FUN_002408-T1	Y (0.548)	FUN_002462-T1	Y (0.726)	FUN_002870-T1	Y (0.604)
Apoplastic effector	FUN_003103-T1	Y (0.627)	FUN_002467-T1	Y (0.565)	FUN_002479-T1	Y (0.595)	FUN_002878-T1	Y (0.77)
Apoplastic effector	FUN_003188-T1	Y (0.731)	FUN_002486-T1	Y (0.505)	FUN_002535-T1	Y (0.523)	FUN_002890-T1	Y (0.761)
Apoplastic effector	FUN_003240-T1	Y (0.543)	FUN_002520-T1	Y (0.889)	FUN_002602-T1	Y (0.748)	FUN_002933-T1	Y (0.584)
Apoplastic effector	FUN_003414-T1	Y (0.792)	FUN_002566-T1	Y (0.726)	FUN_002648-T1	Y (0.548)	FUN_002965-T1	Y (0.701)
Apoplastic effector	FUN_003421-T1	Y (0.675)	FUN_002835-T1	Y (0.579)	FUN_002680-T1	Y (0.582)	FUN_002977-T1	Y (0.809)
Apoplastic effector	FUN_003545-T1	Y (0.66)	FUN_002869-T1	Y (0.532)	FUN_002838-T1	Y (0.53)	FUN_003006-T1	Y (0.892)
Apoplastic effector	FUN_003551-T1	Y (0.642)	FUN_002887-T1	Y (0.526)	FUN_002857-T1	Y (0.565)	FUN_003043-T1	Y (0.843)
Apoplastic effector	FUN_003582-T1	Y (0.782)	FUN_002938-T1	Y (0.638)	FUN_002953-T1	Y (0.683)	FUN_003050-T1	Y (0.576)
Apoplastic effector	FUN_003622-T1	Y (0.684)	FUN_002950-T1	Y (0.592)	FUN_003119-T1	Y (0.546)	FUN_003089-T1	Y (0.751)
Apoplastic effector	FUN_003691-T1	Y (0.877)	FUN_002971-T1	Y (0.892)	FUN_003154-T1	Y (0.715)	FUN_003095-T1	Y (0.526)
Apoplastic effector	FUN_003702-T1	Y (0.876)	FUN_003171-T1	Y (0.627)	FUN_003164-T1	Y (0.636)	FUN_003112-T1	Y (0.673)
Apoplastic effector	FUN_003713-T1	Y (0.625)	FUN_003216-T1	Y (0.543)	FUN_003311-T1	Y (0.528)	FUN_003134-T1	Y (0.859)
Apoplastic effector	FUN_003789-T1	Y (0.567)	FUN_003362-T1	Y (0.684)	FUN_003355-T1	Y (0.532)	FUN_003175-T1	Y (0.683)
Apoplastic effector	FUN_003815-T1	Y (0.584)	FUN_003487-T1	Y (0.584)	FUN_003373-T1	Y (0.526)	FUN_003248-T1	Y (0.658)
Apoplastic effector	FUN_003849-T1	Y (0.505)	FUN_003512-T1	Y (0.567)	FUN_003422-T1	Y (0.638)	FUN_003303-T1	Y (0.896)
Apoplastic effector	FUN_004123-T1	Y (0.548)	FUN_003543-T1	Y (0.505)	FUN_003434-T1	Y (0.592)	FUN_003373-T1	Y (0.514)
Apoplastic effector	FUN_004347-T1	Y (0.601)	FUN_003607-T1	Y (0.523)	FUN_003485-T1	Y (0.892)	FUN_003374-T1	Y (0.645)
Apoplastic effector	FUN_004404-T1	Y (0.681)	FUN_003862-T1	Y (0.775)	FUN_003525-T1	Y (0.627)	FUN_003518-T1	Y (0.52)
Apoplastic effector	FUN_004548-T1	Y (0.688)	FUN_004020-T1	Y (0.595)	FUN_003604-T1	Y (0.556)	FUN_003589-T1	Y (0.643)
Apoplastic effector	FUN_004582-T1	Y (0.715)	FUN_004337-T1	Y (0.742)	FUN_003659-T1	Y (0.625)	FUN_003793-T1	Y (0.51)
Apoplastic effector	FUN_004617-T1	Y (0.546)	FUN_004417-T1	Y (0.66)	FUN_003671-T1	Y (0.871)	FUN_003877-T1	Y (0.761)
Apoplastic effector	FUN_004705-T1	Y (0.527)	FUN_004423-T1	Y (0.715)	FUN_003765-T1	Y (0.543)	FUN_003885-T1	Y (0.503)
Apoplastic effector	FUN_004945-T1	Y (0.668)	FUN_004504-T1	Y (0.688)	FUN_003838-T1	Y (0.815)	FUN_003924-T1	Y (0.69)
Apoplastic effector	FUN_004963-T1	Y (0.504)	FUN_004601-T1	Y (0.546)	FUN_004074-T1	Y (0.567)	FUN_004044-T1	Y (0.726)
Apoplastic effector	FUN_005016-T1	Y (0.572)	FUN_004641-T1	Y (0.527)	FUN_004100-T1	Y (0.584)	FUN_004050-T1	Y (0.799)
Apoplastic effector	FUN_005030-T1	Y (0.581)	FUN_004822-T1	Y (0.668)	FUN_004140-T1	Y (0.742)	FUN_004281-T1	Y (0.776)
Apoplastic effector	FUN_005042-T1	Y (0.773)	FUN_004841-T1	Y (0.583)	FUN_004175-T1	Y (0.505)	FUN_004315-T1	Y (0.779)
Apoplastic effector	FUN_005142-T1	Y (0.577)	FUN_004927-T1	Y (0.572)	FUN_004890-T1	Y (0.681)	FUN_004345-T1	Y (0.58)
Apoplastic effector	FUN_005164-T1	Y (0.765)	FUN_004952-T1	Y (0.682)	FUN_004944-T1	Y (0.688)	FUN_004400-T1	Y (0.533)
Apoplastic effector	FUN_005224-T1	Y (0.761)	FUN_005063-T1	Y (0.577)	FUN_004970-T1	Y (0.762)	FUN_004412-T1	Y (0.955)
Apoplastic effector	FUN_005367-T1	Y (0.554)	FUN_005193-T1	Y (0.761)	FUN_005027-T1	Y (0.584)	FUN_004695-T1	Y (0.546)
Apoplastic effector	FUN_005373-T1	Y (0.584)	FUN_005284-T1	Y (0.854)	FUN_005033-T1	Y (0.554)	FUN_005028-T1	Y (0.628)
Apoplastic effector	FUN_005394-T1	Y (0.889)	FUN_005358-T1	Y (0.877)	FUN_005152-T1	Y (0.656)	FUN_005176-T1	Y (0.684)
Apoplastic effector	FUN_005479-T1	Y (0.702)	FUN_005439-T1	Y (0.702)	FUN_005289-T1	Y (0.684)	FUN_005198-T1	Y (0.732)
Apoplastic effector	FUN_005529-T1	Y (0.762)	FUN_005472-T1	Y (0.533)	FUN_005479-T1	Y (0.572)	FUN_005250-T1	Y (0.774)
Apoplastic effector	FUN_005643-T1	Y (0.529)	FUN_005537-T1	Y (0.762)	FUN_005622-T1	Y (0.765)	FUN_005314-T1	Y (0.58)
Apoplastic effector	FUN_005703-T1	Y (0.685)	FUN_005622-T1	Y (0.501)	FUN_005643-T1	Y (0.577)	FUN_005367-T1	Y (0.564)
Apoplastic effector	FUN_005763-T1	Y (0.679)	FUN_005628-T1	Y (0.584)	FUN_005661-T1	Y (0.856)	FUN_005415-T1	Y (0.84)
Apoplastic effector	FUN_005771-T1	Y (0.766)	FUN_005968-T1	Y (0.503)	FUN_005723-T1	Y (0.889)	FUN_005417-T1	Y (0.893)
Apoplastic effector	FUN_005892-T1	Y (0.584)	FUN_006010-T1	Y (0.602)	FUN_005748-T1	Y (0.761)	FUN_005424-T1	Y (0.742)
Apoplastic effector	FUN_006066-T1	Y (0.761)	FUN_006051-T1	Y (0.709)	FUN_005923-T1	Y (0.702)	FUN_005491-T1	Y (0.789)
Apoplastic effector	FUN_006125-T1	Y (0.602)	FUN_006164-T1	Y (0.601)	FUN_005929-T1	Y (0.877)	FUN_005500-T1	Y (0.591)
Apoplastic effector	FUN_006202-T1	Y (0.503)	FUN_006407-T1	Y (0.703)	FUN_005954-T1	Y (0.642)	FUN_005511-T1	Y (0.638)
Apoplastic effector	FUN_006259-T1	Y (0.709)	FUN_006567-T1	Y (0.664)	FUN_005960-T1	Y (0.66)	FUN_005519-T1	Y (0.568)
Apoplastic effector	FUN_006468-T1	Y (0.703)	FUN_006596-T1	Y (0.743)	FUN_006059-T1	Y (0.533)	FUN_005575-T1	Y (0.705)
Apoplastic effector	FUN_006584-T1	Y (0.662)	FUN_006655-T1	Y (0.619)	FUN_006089-T1	Y (0.579)	FUN_005603-T1	Y (0.912)
Apoplastic effector	FUN_006647-T1	Y (0.555)	FUN_006723-T1	Y (0.661)	FUN_006104-T1	Y (0.594)	FUN_005678-T1	Y (0.513)
Apoplastic effector	FUN_006709-T1	Y (0.743)	FUN_006792-T1	Y (0.594)	FUN_006255-T1	Y (0.584)	FUN_005680-T1	Y (0.786)
Apoplastic effector	FUN_006777-T1	Y (0.544)	FUN_006818-T1	Y (0.885)	FUN_006567-T1	Y (0.602)	FUN_005681-T1	Y (0.699)
Apoplastic effector	FUN_006783-T1	Y (0.742)	FUN_006864-T1	Y (0.605)	FUN_006637-T1	Y (0.503)	FUN_005965-T1	Y (0.727)
Apoplastic effector	FUN_006804-T1	Y (0.743)	FUN_006865-T1	Y (0.695)	FUN_006730-T1	Y (0.601)	FUN_005971-T1	Y (0.742)
Apoplastic effector	FUN_006808-T1	Y (0.784)	FUN_006876-T1	Y (0.52)	FUN_006752-T1	Y (0.528)	FUN_005975-T1	Y (0.784)
Apoplastic effector	FUN_006829-T1	Y (0.561)	FUN_006881-T1	Y (0.679)	FUN_006781-T1	Y (0.703)	FUN_006058-T1	Y (0.679)
Apoplastic effector	FUN_006869-T1	Y (0.644)	FUN_006956-T1	Y (0.629)	FUN_006954-T1	Y (0.662)	FUN_006063-T1	Y (0.52)
Apoplastic effector	FUN_006888-T1	Y (0.594)	FUN_006964-T1	Y (0.617)	FUN_007008-T1	Y (0.743)	FUN_006073-T1	Y (0.695)
Apoplastic effector	FUN_006931-T1	Y (0.856)	FUN_007012-T1	Y (0.555)	FUN_007087-T1	Y (0.555)	FUN_006074-T1	Y (0.605)
Apoplastic effector	FUN_006971-T1	Y (0.605)	FUN_007066-T1	Y (0.784)	FUN_007117-T1	Y (0.904)	FUN_006283-T1	Y (0.535)
Apoplastic effector	FUN_006972-T1	Y (0.695)	FUN_007070-T1	Y (0.743)	FUN_007166-T1	Y (0.785)	FUN_006324-T1	Y (0.62)
Apoplastic effector	FUN_006982-T1	Y (0.52)	FUN_007201-T1	Y (0.78)	FUN_007178-T1	Y (0.644)	FUN_006425-T1	Y (0.543)
Apoplastic effector	FUN_006987-T1	Y (0.679)	FUN_007252-T1	Y (0.831)	FUN_007529-T1	Y (0.78)	FUN_006503-T1	Y (0.532)
Apoplastic effector	FUN_007110-T1	Y (0.579)	FUN_007333-T1	Y (0.6)	FUN_007610-T1	Y (0.743)	FUN_006604-T1	Y (0.567)
Apoplastic effector	FUN_007208-T1	Y (0.629)	FUN_007463-T1	Y (0.544)	FUN_007614-T1	Y (0.784)	FUN_006657-T1	Y (0.776)
Apoplastic effector	FUN_007215-T1	Y (0.617)	FUN_007510-T1	Y (0.528)	FUN_007635-T1	Y (0.561)	FUN_006695-T1	Y (0.762)
Apoplastic effector	FUN_007237-T1	Y (0.595)	FUN_007547-T1	Y (0.721)	FUN_007758-T1	Y (0.544)	FUN_006791-T1	Y (0.581)
Apoplastic effector	FUN_007346-T1	Y (0.78)	FUN_007616-T1	Y (0.791)	FUN_007766-T1	Y (0.6)	FUN_006803-T1	Y (0.773)
Apoplastic effector	FUN_007429-T1	Y (0.831)	FUN_007621-T1	Y (0.571)	FUN_007841-T1	Y (0.831)	FUN_006833-T1	Y (0.526)
Apoplastic effector	FUN_007560-T1	Y (0.6)	FUN_007623-T1	Y (0.584)	FUN_007967-T1	Y (0.679)	FUN_006849-T1	Y (0.531)
Apoplastic effector	FUN_007579-T1	Y (0.791)	FUN_007671-T1	Y (0.679)	FUN_007979-T1	Y (0.605)	FUN_006864-T1	Y (0.518)
Apoplastic effector	FUN_007584-T1	Y (0.571)	FUN_007804-T1	Y (0.559)	FUN_007990-T1	Y (0.629)	FUN_006887-T1	Y (0.6)
Apoplastic effector	FUN_007646-T1	Y (0.721)	FUN_007851-T1	Y (0.542)	FUN_008005-T1	Y (0.803)	FUN_006903-T1	Y (0.538)
Apoplastic effector	FUN_007748-T1	Y (0.544)	FUN_007876-T1	Y (0.589)	FUN_008152-T1	Y (0.507)	FUN_006909-T1	Y (0.744)
Apoplastic effector	FUN_007761-T1	Y (0.528)	FUN_007878-T1	Y (0.591)	FUN_008213-T1	Y (0.584)	FUN_006959-T1	Y (0.536)
Apoplastic effector	FUN_007791-T1	Y (0.629)	FUN_007936-T1	Y (0.803)	FUN_008215-T1	Y (0.591)	FUN_007012-T1	Y (0.746)
Apoplastic effector	FUN_007802-T1	Y (0.605)	FUN_008009-T1	Y (0.568)	FUN_008300-T1	Y (0.699)	FUN_007060-T1	Y (0.636)
Apoplastic effector	FUN_007871-T1	Y (0.803)	FUN_008031-T1	Y (0.507)	FUN_008301-T1	Y (0.785)	FUN_007075-T1	Y (0.569)
Apoplastic effector	FUN_008024-T1	Y (0.591)	FUN_008098-T1	Y (0.845)	FUN_008303-T1	Y (0.513)	FUN_007199-T1	Y (0.617)
Apoplastic effector	FUN_008055-T1	Y (0.507)	FUN_008109-T1	Y (0.778)	FUN_008344-T1	Y (0.845)	FUN_007329-T1	Y (0.579)
Apoplastic effector	FUN_008073-T1	Y (0.955)	FUN_008111-T1	Y (0.655)	FUN_008371-T1	Y (0.709)	FUN_007332-T1	Y (0.874)
Apoplastic effector	FUN_008091-T1	Y (0.845)	FUN_008123-T1	Y (0.581)	FUN_008387-T1	Y (0.581)	FUN_007388-T1	Y (0.644)
Apoplastic effector	FUN_008113-T1	Y (0.513)	FUN_008140-T1	Y (0.773)	FUN_008399-T1	Y (0.773)	FUN_007475-T1	Y (0.528)
Apoplastic effector	FUN_008115-T1	Y (0.785)	FUN_008164-T1	Y (0.785)	FUN_008555-T1	Y (0.775)	FUN_007499-T1	Y (0.599)
Apoplastic effector	FUN_008116-T1	Y (0.699)	FUN_008204-T1	Y (0.822)	FUN_008590-T1	Y (0.778)	FUN_007512-T1	Y (0.506)
Apoplastic effector	FUN_008208-T1	Y (0.785)	FUN_008210-T1	Y (0.683)	FUN_008592-T1	Y (0.655)	FUN_007565-T1	Y (0.514)
Apoplastic effector	FUN_008240-T1	Y (0.655)	FUN_008314-T1	Y (0.751)	FUN_008640-T1	Y (0.59)	FUN_007611-T1	Y (0.606)
Apoplastic effector	FUN_008242-T1	Y (0.778)	FUN_008364-T1	Y (0.815)	FUN_008652-T1	Y (0.635)	FUN_007623-T1	Y (0.629)
Apoplastic effector	FUN_008326-T1	Y (0.751)	FUN_008447-T1	Y (0.513)	FUN_008705-T1	Y (0.51)	FUN_007709-T1	Y (0.629)
Apoplastic effector	FUN_008342-T1	Y (0.683)	FUN_008450-T1	Y (0.785)	FUN_008762-T1	Y (0.589)	FUN_007721-T1	Y (0.59)
Apoplastic effector	FUN_008398-T1	Y (0.815)	FUN_008451-T1	Y (0.699)	FUN_008770-T1	Y (0.558)	FUN_007756-T1	Y (0.721)
Apoplastic effector	FUN_008484-T1	Y (0.59)	FUN_008543-T1	Y (0.59)	FUN_008870-T1	Y (0.782)	FUN_007800-T1	Y (0.828)
Apoplastic effector	FUN_008496-T1	Y (0.635)	FUN_008556-T1	Y (0.629)	FUN_008951-T1	Y (0.599)	FUN_008035-T1	Y (0.832)
Apoplastic effector	FUN_008526-T1	Y (0.575)	FUN_008665-T1	Y (0.613)	FUN_009014-T1	Y (0.85)	FUN_008159-T1	Y (0.785)
Apoplastic effector	FUN_008635-T1	Y (0.636)	FUN_008713-T1	Y (0.53)	FUN_009133-T1	Y (0.607)	FUN_008198-T1	Y (0.709)
Apoplastic effector	FUN_008649-T1	Y (0.722)	FUN_008873-T1	Y (0.582)	FUN_009134-T1	Y (0.705)	FUN_008199-T1	Y (0.843)
Apoplastic effector	FUN_008652-T1	Y (0.51)	FUN_008991-T1	Y (0.622)	FUN_009141-T1	Y (0.77)	FUN_008203-T1	Y (0.6)
Apoplastic effector	FUN_008729-T1	Y (0.528)	FUN_009045-T1	Y (0.859)	FUN_009207-T1	Y (0.542)	FUN_008254-T1	Y (0.661)
Apoplastic effector	FUN_008738-T1	Y (0.732)	FUN_009207-T1	Y (0.775)	FUN_009254-T1	Y (0.778)	FUN_008294-T1	Y (0.523)
Apoplastic effector	FUN_008744-T1	Y (0.775)	FUN_009234-T1	Y (0.789)	FUN_009256-T1	Y (0.544)	FUN_008314-T1	Y (0.803)
Apoplastic effector	FUN_008833-T1	Y (0.582)	FUN_009259-T1	Y (0.6)	FUN_009268-T1	Y (0.81)	FUN_008423-T1	Y (0.621)
Apoplastic effector	FUN_008889-T1	Y (0.85)	FUN_009318-T1	Y (0.891)	FUN_009272-T1	Y (0.743)	FUN_008454-T1	Y (0.613)
Apoplastic effector	FUN_008907-T1	Y (0.622)	FUN_009342-T1	Y (0.549)	FUN_009286-T1	Y (0.6)	FUN_008519-T1	Y (0.707)
Apoplastic effector	FUN_009065-T1	Y (0.77)	FUN_009368-T1	Y (0.605)	FUN_009358-T1	Y (0.891)	FUN_008719-T1	Y (0.584)
Apoplastic effector	FUN_009073-T1	Y (0.61)	FUN_009379-T1	Y (0.629)	FUN_009401-T1	Y (0.549)	FUN_008725-T1	Y (0.554)
Apoplastic effector	FUN_009147-T1	Y (0.544)	FUN_009595-T1	Y (0.761)	FUN_009611-T1	Y (0.761)	FUN_008770-T1	Y (0.582)
Apoplastic effector	FUN_009149-T1	Y (0.778)	FUN_009613-T1	Y (0.615)	FUN_009622-T1	Y (0.752)	FUN_008809-T1	Y (0.613)
Apoplastic effector	FUN_009171-T1	Y (0.81)	FUN_009620-T1	Y (0.752)	FUN_009652-T1	Y (0.742)	FUN_008875-T1	Y (0.853)
Apoplastic effector	FUN_009196-T1	Y (0.743)	FUN_009690-T1	Y (0.557)	FUN_009690-T1	Y (0.627)	FUN_008880-T1	Y (0.558)
Apoplastic effector	FUN_009202-T1	Y (0.506)	FUN_009707-T1	Y (0.742)	FUN_009749-T1	Y (0.695)	FUN_009094-T1	Y (0.703)
Apoplastic effector	FUN_009281-T1	Y (0.891)	FUN_009722-T1	Y (0.554)	FUN_009750-T1	Y (0.605)	FUN_009189-T1	Y (0.818)
Apoplastic effector	FUN_009286-T1	Y (0.549)	FUN_009727-T1	Y (0.853)	FUN_009775-T1	Y (0.787)	FUN_009193-T1	Y (0.718)
Apoplastic effector	FUN_009380-T1	Y (0.542)	FUN_009752-T1	Y (0.627)	FUN_009778-T1	Y (0.713)	FUN_009286-T1	Y (0.778)
Apoplastic effector	FUN_009456-T1	Y (0.768)	FUN_009817-T1	Y (0.904)	FUN_009879-T1	Y (0.895)	FUN_009417-T1	Y (0.661)
Apoplastic effector	FUN_009506-T1	Y (0.752)	FUN_009822-T1	Y (0.787)	FUN_009901-T1	Y (0.615)	FUN_009428-T1	Y (0.881)
Apoplastic effector	FUN_009516-T1	Y (0.6)	FUN_009825-T1	Y (0.706)	FUN_009938-T1	Y (0.611)	FUN_009584-T1	Y (0.891)
Apoplastic effector	FUN_009553-T1	Y (0.742)	FUN_009945-T1	Y (0.636)	FUN_009964-T1	Y (0.638)	FUN_009673-T1	Y (0.684)
Apoplastic effector	FUN_009685-T1	Y (0.627)	FUN_009962-T1	Y (0.955)	FUN_009969-T1	Y (0.626)	FUN_009678-T1	Y (0.571)
Apoplastic effector	FUN_009735-T1	Y (0.904)	FUN_010025-T1	Y (0.626)	FUN_010109-T1	Y (0.818)	FUN_009681-T1	Y (0.921)
Apoplastic effector	FUN_009748-T1	Y (0.787)	FUN_010030-T1	Y (0.576)	FUN_010161-T1	Y (0.791)	FUN_009683-T1	Y (0.959)
Apoplastic effector	FUN_009751-T1	Y (0.713)	FUN_010058-T1	Y (0.558)	FUN_010166-T1	Y (0.571)	FUN_009778-T1	Y (0.544)
Apoplastic effector	FUN_009829-T1	Y (0.615)	FUN_010113-T1	Y (0.873)	FUN_010198-T1	Y (0.524)	FUN_009805-T1	Y (0.658)
Apoplastic effector	FUN_009878-T1	Y (0.626)	FUN_010117-T1	Y (0.579)	FUN_010212-T1	Y (0.679)	FUN_010119-T1	Y (0.517)
Apoplastic effector	FUN_009883-T1	Y (0.638)	FUN_010126-T1	Y (0.533)	FUN_010360-T1	Y (0.62)	FUN_010212-T1	Y (0.577)
Apoplastic effector	FUN_009912-T1	Y (0.748)	FUN_010207-T1	Y (0.524)	FUN_010390-T1	Y (0.874)	FUN_010341-T1	Y (0.557)
Apoplastic effector	FUN_009960-T1	Y (0.818)	FUN_010334-T1	Y (0.518)	FUN_010473-T1	Y (0.748)	FUN_010360-T1	Y (0.706)
Apoplastic effector	FUN_009972-T1	Y (0.558)	FUN_010435-T1	Y (0.62)	FUN_010519-T1	Y (0.518)	FUN_010371-T1	Y (0.615)
Apoplastic effector	FUN_010002-T1	Y (0.853)	FUN_010443-T1	Y (0.578)	FUN_010613-T1	Y (0.528)	FUN_010380-T1	Y (0.511)
Apoplastic effector	FUN_010082-T1	Y (0.642)	FUN_010461-T1	Y (0.818)	FUN_010641-T1	Y (0.577)	FUN_010435-T1	Y (0.791)
Apoplastic effector	FUN_010122-T1	Y (0.524)	FUN_010626-T1	Y (0.766)	FUN_010764-T1	Y (0.732)	FUN_010537-T1	Y (0.544)
Apoplastic effector	FUN_010278-T1	Y (0.618)	FUN_010680-T1	Y (0.528)	FUN_010790-T1	Y (0.727)	FUN_010542-T1	Y (0.782)
Apoplastic effector	FUN_010378-T1	Y (0.518)	FUN_010727-T1	Y (0.768)	FUN_010792-T1	Y (0.509)	FUN_010589-T1	Y (0.558)
Apoplastic effector	FUN_010523-T1	Y (0.577)	FUN_010771-T1	Y (0.577)	FUN_010899-T1	Y (0.766)	FUN_010617-T1	Y (0.776)
Apoplastic effector	FUN_010552-T1	Y (0.812)	FUN_010794-T1	Y (0.812)	FUN_010980-T1	Y (0.613)	FUN_010684-T1	Y (0.779)
Apoplastic effector	FUN_010658-T1	Y (0.873)	FUN_010869-T1	Y (0.732)	FUN_011006-T1	Y (0.747)	FUN_010695-T1	Y (0.889)
Apoplastic effector	FUN_010753-T1	Y (0.727)	FUN_010887-T1	Y (0.782)	FUN_011008-T1	Y (0.752)	FUN_010748-T1	Y (0.774)
Apoplastic effector	FUN_010755-T1	Y (0.509)	FUN_010975-T1	Y (0.502)	FUN_011025-T1	Y (0.79)	FUN_010757-T1	Y (0.766)
Apoplastic effector	FUN_010759-T1	Y (0.89)	FUN_010977-T1	Y (0.727)	FUN_011041-T1	Y (0.635)	FUN_010764-T1	Y (0.635)
Apoplastic effector	FUN_010769-T1	Y (0.579)	FUN_011019-T1	Y (0.563)	FUN_011142-T1	Y (0.832)	FUN_010788-T1	Y (0.808)
Apoplastic effector	FUN_010860-T1	Y (0.613)	FUN_011073-T1	Y (0.716)	FUN_011196-T1	Y (0.746)	FUN_010893-T1	Y (0.79)
Apoplastic effector	FUN_010883-T1	Y (0.752)	FUN_011075-T1	Y (0.747)	FUN_011220-T1	Y (0.684)	FUN_010944-T1	Y (0.889)
Apoplastic effector	FUN_010885-T1	Y (0.747)	FUN_011098-T1	Y (0.79)	FUN_011234-T1	Y (0.687)	FUN_010991-T1	Y (0.717)
Apoplastic effector	FUN_010934-T1	Y (0.79)	FUN_011109-T1	Y (0.635)	FUN_011265-T1	Y (0.721)	FUN_011191-T1	Y (0.804)
Apoplastic effector	FUN_010939-T1	Y (0.635)	FUN_011180-T1	Y (0.746)	FUN_011275-T1	Y (0.894)	FUN_011344-T1	Y (0.679)
Apoplastic effector	FUN_011040-T1	Y (0.746)	FUN_011223-T1	Y (0.77)	FUN_011352-T1	Y (0.722)	FUN_011376-T1	Y (0.524)
Apoplastic effector	FUN_011055-T1	Y (0.832)	FUN_011225-T1	Y (0.832)	FUN_011385-T1	Y (0.531)	FUN_011389-T1	Y (0.792)
Apoplastic effector	FUN_011102-T1	Y (0.797)	FUN_011298-T1	Y (0.684)	FUN_011513-T1	Y (0.808)	FUN_011434-T1	Y (0.558)
Apoplastic effector	FUN_011115-T1	Y (0.894)	FUN_011401-T1	Y (0.808)	FUN_011602-T1	Y (0.561)	FUN_011676-T1	Y (0.748)
Apoplastic effector	FUN_011130-T1	Y (0.684)	FUN_011408-T1	Y (0.722)	FUN_011628-T1	Y (0.527)	FUN_011709-T1	Y (0.623)
Apoplastic effector	FUN_011293-T1	Y (0.687)	FUN_011445-T1	Y (0.687)	FUN_011640-T1	Y (0.775)	FUN_011714-T1	Y (0.564)
Apoplastic effector	FUN_011343-T1	Y (0.531)	FUN_011704-T1	Y (0.624)	FUN_011718-T1	Y (0.843)	FUN_011780-T1	Y (0.542)
Apoplastic effector	FUN_011347-T1	Y (0.808)	FUN_011773-T1	Y (0.561)	FUN_011773-T1	Y (0.589)	FUN_000652-T1	Y (0.803)
Apoplastic effector	FUN_011358-T1	Y (0.775)	FUN_011806-T1	Y (0.775)	FUN_011864-T1	Y (0.679)	FUN_000930-T1	Y (0.881)
Apoplastic effector	FUN_011488-T1	Y (0.589)	FUN_011859-T1	Y (0.547)	FUN_000052-T1	Y (0.776)	FUN_001216-T1	Y (0.947)
Apoplastic effector	FUN_011492-T1	Y (0.579)	FUN_011963-T1	Y (0.843)	FUN_000436-T1	Y (0.769)	FUN_001712-T1	Y (0.782)
Apoplastic effector	FUN_011553-T1	Y (0.561)	FUN_012021-T1	Y (0.589)	FUN_000547-T1	Y (0.782)	FUN_002190-T1	Y (0.827)
Apoplastic effector	FUN_011683-T1	Y (0.509)	FUN_012130-T1	Y (0.604)	FUN_001238-T1	Y (0.935)	FUN_002242-T1	Y (0.738)
Apoplastic effector	FUN_011733-T1	Y (0.589)	FUN_012154-T1	Y (0.779)	FUN_001286-T1	Y (0.88)	FUN_002394-T1	Y (0.933)
Apoplastic effector	FUN_011836-T1	Y (0.679)	FUN_012160-T1	Y (0.679)	FUN_001538-T1	Y (0.927)	FUN_002630-T1	Y (0.653)
Apoplastic effector	FUN_000051-T1	Y (0.776)	FUN_000577-T1	Y (0.776)	FUN_001799-T1	Y (0.836)	FUN_002757-T1	Y (0.862)
Apoplastic effector	FUN_000746-T1	Y (0.658)	FUN_000745-T1	Y (0.782)	FUN_001941-T1	Y (0.857)	FUN_002773-T1	Y (0.963)
Apoplastic effector	FUN_000881-T1	Y (0.88)	FUN_001332-T1	Y (0.927)	FUN_002204-T1	Y (0.896)	FUN_002871-T1	Y (0.891)
Apoplastic effector	FUN_001156-T1	Y (0.782)	FUN_001517-T1	Y (0.836)	FUN_002335-T1	Y (0.933)	FUN_002886-T1	Y (0.796)
Apoplastic effector	FUN_001404-T1	Y (0.836)	FUN_001780-T1	Y (0.896)	FUN_002439-T1	Y (0.695)	FUN_003022-T1	Y (0.821)
Apoplastic effector	FUN_001565-T1	Y (0.724)	FUN_002095-T1	Y (0.88)	FUN_002445-T1	Y (0.791)	FUN_003070-T1	Y (0.776)
Apoplastic effector	FUN_001823-T1	Y (0.624)	FUN_002406-T1	Y (0.835)	FUN_002469-T1	Y (0.881)	FUN_003161-T1	Y (0.893)
Apoplastic effector	FUN_002443-T1	Y (0.927)	FUN_002543-T1	Y (0.695)	FUN_002646-T1	Y (0.917)	FUN_003254-T1	Y (0.896)
Apoplastic effector	FUN_002455-T1	Y (0.896)	FUN_002549-T1	Y (0.791)	FUN_002899-T1	Y (0.766)	FUN_003525-T1	Y (0.853)
Apoplastic effector	FUN_002947-T1	Y (0.933)	FUN_002563-T1	Y (0.767)	FUN_003423-T1	Y (0.796)	FUN_003546-T1	Y (0.88)
Apoplastic effector	FUN_003026-T1	Y (0.81)	FUN_002939-T1	Y (0.796)	FUN_003466-T1	Y (0.85)	FUN_003555-T1	Y (0.624)
Apoplastic effector	FUN_003083-T1	Y (0.944)	FUN_003150-T1	Y (0.944)	FUN_003505-T1	Y (0.944)	FUN_004021-T1	Y (0.695)
Apoplastic effector	FUN_003503-T1	Y (0.736)	FUN_003438-T1	Y (0.766)	FUN_004277-T1	Y (0.624)	FUN_004431-T1	Y (0.688)
Apoplastic effector	FUN_003557-T1	Y (0.735)	FUN_003665-T1	Y (0.624)	FUN_004969-T1	Y (0.927)	FUN_004525-T1	Y (0.722)
Apoplastic effector	FUN_003766-T1	Y (0.766)	FUN_004011-T1	Y (0.881)	FUN_005244-T1	Y (0.826)	FUN_005180-T1	Y (0.571)
Apoplastic effector	FUN_004121-T1	Y (0.835)	FUN_004444-T1	Y (0.827)	FUN_005422-T1	Y (0.736)	FUN_005358-T1	Y (0.814)
Apoplastic effector	FUN_004714-T1	Y (0.826)	FUN_004495-T1	Y (0.677)	FUN_005470-T1	Y (0.814)	FUN_005413-T1	Y (0.927)
Apoplastic effector	FUN_005007-T1	Y (0.814)	FUN_004936-T1	Y (0.814)	FUN_005763-T1	Y (0.808)	FUN_005432-T1	Y (0.848)
Apoplastic effector	FUN_005482-T1	Y (0.814)	FUN_005406-T1	Y (0.826)	FUN_005780-T1	Y (0.963)	FUN_005449-T1	Y (0.868)
Apoplastic effector	FUN_005528-T1	Y (0.927)	FUN_005436-T1	Y (0.814)	FUN_005850-T1	Y (0.723)	FUN_005510-T1	Y (0.796)
Apoplastic effector	FUN_005604-T1	Y (0.878)	FUN_005536-T1	Y (0.927)	FUN_005921-T1	Y (0.814)	FUN_005531-T1	Y (0.837)
Apoplastic effector	FUN_005825-T1	Y (0.718)	FUN_005684-T1	Y (0.878)	FUN_005993-T1	Y (0.878)	FUN_005554-T1	Y (0.945)
Apoplastic effector	FUN_005831-T1	Y (0.895)	FUN_005845-T1	Y (0.962)	FUN_006086-T1	Y (0.675)	FUN_005679-T1	Y (0.715)
Apoplastic effector	FUN_005870-T1	Y (0.677)	FUN_005863-T1	Y (0.808)	FUN_006091-T1	Y (0.868)	FUN_005943-T1	Y (0.622)
Apoplastic effector	FUN_005966-T1	Y (0.808)	FUN_005918-T1	Y (0.962)	FUN_006110-T1	Y (0.876)	FUN_006023-T1	Y (0.718)
Apoplastic effector	FUN_006070-T1	Y (0.796)	FUN_005924-T1	Y (0.718)	FUN_006346-T1	Y (0.677)	FUN_006029-T1	Y (0.929)
Apoplastic effector	FUN_006260-T1	Y (0.938)	FUN_005959-T1	Y (0.904)	FUN_006356-T1	Y (0.929)	FUN_006180-T1	Y (0.81)
Apoplastic effector	FUN_006894-T1	Y (0.876)	FUN_006050-T1	Y (0.938)	FUN_006362-T1	Y (0.718)	FUN_006213-T1	Y (0.878)
Apoplastic effector	FUN_007059-T1	Y (0.848)	FUN_006798-T1	Y (0.876)	FUN_006837-T1	Y (0.81)	FUN_006694-T1	Y (0.927)
Apoplastic effector	FUN_007074-T1	Y (0.868)	FUN_006949-T1	Y (0.838)	FUN_007050-T1	Y (0.735)	FUN_007024-T1	Y (0.757)
Apoplastic effector	FUN_007209-T1	Y (0.857)	FUN_006957-T1	Y (0.808)	FUN_007120-T1	Y (0.946)	FUN_007175-T1	Y (0.681)
Apoplastic effector	FUN_007228-T1	Y (0.881)	FUN_007093-T1	Y (0.942)	FUN_007229-T1	Y (0.827)	FUN_007327-T1	Y (0.868)
Apoplastic effector	FUN_007459-T1	Y (0.901)	FUN_007212-T1	Y (0.935)	FUN_007667-T1	Y (0.901)	FUN_007331-T1	Y (0.674)
Apoplastic effector	FUN_007498-T1	Y (0.942)	FUN_007273-T1	Y (0.901)	FUN_007707-T1	Y (0.942)	FUN_007409-T1	Y (0.825)
Apoplastic effector	FUN_007517-T1	Y (0.571)	FUN_007326-T1	Y (0.571)	FUN_007734-T1	Y (0.571)	FUN_007842-T1	Y (0.942)
Apoplastic effector	FUN_007572-T1	Y (0.758)	FUN_007347-T1	Y (0.848)	FUN_007750-T1	Y (0.831)	FUN_007902-T1	Y (0.862)
Apoplastic effector	FUN_007740-T1	Y (0.831)	FUN_007363-T1	Y (0.868)	FUN_007780-T1	Y (0.848)	FUN_007959-T1	Y (0.766)
Apoplastic effector	FUN_007832-T1	Y (0.858)	FUN_007411-T1	Y (0.653)	FUN_007795-T1	Y (0.868)	FUN_008135-T1	Y (0.603)
Apoplastic effector	FUN_008114-T1	Y (0.715)	FUN_007471-T1	Y (0.831)	FUN_008029-T1	Y (0.858)	FUN_008516-T1	Y (0.815)
Apoplastic effector	FUN_008365-T1	Y (0.827)	FUN_007595-T1	Y (0.715)	FUN_008140-T1	Y (0.893)	FUN_008695-T1	Y (0.939)
Apoplastic effector	FUN_008464-T1	Y (0.723)	FUN_007609-T1	Y (0.758)	FUN_008302-T1	Y (0.715)	FUN_008747-T1	Y (0.852)
Apoplastic effector	FUN_008677-T1	Y (0.862)	FUN_007996-T1	Y (0.837)	FUN_008370-T1	Y (0.938)	FUN_009100-T1	Y (0.876)
Apoplastic effector	FUN_008711-T1	Y (0.788)	FUN_008124-T1	Y (0.904)	FUN_008578-T1	Y (0.788)	FUN_009383-T1	Y (0.869)
Apoplastic effector	FUN_008760-T1	Y (0.935)	FUN_008335-T1	Y (0.783)	FUN_008628-T1	Y (0.938)	FUN_009459-T1	Y (0.716)
Apoplastic effector	FUN_008930-T1	Y (0.872)	FUN_008448-T1	Y (0.715)	FUN_008678-T1	Y (0.724)	FUN_009587-T1	Y (0.836)
Apoplastic effector	FUN_009057-T1	Y (0.783)	FUN_008486-T1	Y (0.723)	FUN_008963-T1	Y (0.872)	FUN_009770-T1	Y (0.831)
Apoplastic effector	FUN_009072-T1	Y (0.891)	FUN_008619-T1	Y (0.724)	FUN_008975-T1	Y (0.603)	FUN_009924-T1	Y (0.779)
Apoplastic effector	FUN_009278-T1	Y (0.837)	FUN_008639-T1	Y (0.858)	FUN_009046-T1	Y (0.783)	FUN_010061-T1	Y (0.938)
Apoplastic effector	FUN_009333-T1	Y (0.837)	FUN_008753-T1	Y (0.788)	FUN_009340-T1	Y (0.862)	FUN_010102-T1	Y (0.935)
Apoplastic effector	FUN_009346-T1	Y (0.653)	FUN_008796-T1	Y (0.921)	FUN_009355-T1	Y (0.837)	FUN_010161-T1	Y (0.736)
Apoplastic effector	FUN_009558-T1	Y (0.761)	FUN_009026-T1	Y (0.744)	FUN_009408-T1	Y (0.837)	FUN_010373-T1	Y (0.649)
Apoplastic effector	FUN_009568-T1	Y (0.81)	FUN_009246-T1	Y (0.603)	FUN_009436-T1	Y (0.653)	FUN_010515-T1	Y (0.705)
Apoplastic effector	FUN_009738-T1	Y (0.946)	FUN_009291-T1	Y (0.896)	FUN_009607-T1	Y (0.796)	FUN_010609-T1	Y (0.758)
Apoplastic effector	FUN_009831-T1	Y (0.649)	FUN_009313-T1	Y (0.822)	FUN_009657-T1	Y (0.761)	FUN_011006-T1	Y (0.735)
Apoplastic effector	FUN_010265-T1	Y (0.938)	FUN_009322-T1	Y (0.837)	FUN_009899-T1	Y (0.782)	FUN_011194-T1	Y (0.708)
Apoplastic effector	FUN_010817-T1	Y (0.93)	FUN_009591-T1	Y (0.796)	FUN_010104-T1	Y (0.81)	FUN_011710-T1	Y (0.897)
Apoplastic effector	FUN_010880-T1	Y (0.708)	FUN_009611-T1	Y (0.649)	FUN_010116-T1	Y (0.9)	-	-
Apoplastic effector	FUN_011294-T1	Y (0.897)	FUN_009691-T1	Y (0.917)	FUN_010557-T1	Y (0.758)	-	-
Apoplastic effector	FUN_011490-T1	Y (0.868)	FUN_009775-T1	Y (0.713)	FUN_011011-T1	Y (0.708)	-	-
Apoplastic effector	FUN_011495-T1	Y (0.675)	FUN_009820-T1	Y (0.946)	FUN_011233-T1	Y (0.897)	-	-
Apoplastic effector	FUN_011854-T1	Y (0.879)	FUN_009936-T1	Y (0.931)	FUN_011318-T1	Y (0.93)	-	-
Apoplastic effector	-	-	FUN_009995-T1	Y (0.735)	-	-	-	-
Apoplastic effector	-	-	FUN_010011-T1	Y (0.577)	-	-	-	-
Apoplastic effector	-	-	FUN_010114-T1	Y (0.675)	-	-	-	-
Apoplastic effector	-	-	FUN_010119-T1	Y (0.868)	-	-	-	-
Apoplastic effector	-	-	FUN_010208-T1	Y (0.853)	-	-	-	-
Apoplastic effector	-	-	FUN_010697-T1	Y (0.938)	-	-	-	-
Apoplastic effector	-	-	FUN_011343-T1	Y (0.868)	-	-	-	-
Apoplastic effector	-	-	FUN_011446-T1	Y (0.897)	-	-	-	-
Apoplastic effector	-	-	FUN_011818-T1	Y (0.892)	-	-	-	-
Apoplastic effector	-	-	FUN_011969-T1	Y (0.892)	-	-	-	-
Apoplastic effector	-	-	FUN_012131-T1	Y (0.885)	-	-	-	-
Apoplastic effector	-	-	FUN_012191-T1	Y (0.884)	-	-	-	-
Cytoplasmic effector	FUN_000048-T1	Y (0.799)	FUN_000037-T1	Y (0.644)	FUN_000049-T1	Y (0.799)	FUN_000071-T1	Y (0.931)
Cytoplasmic effector	FUN_000401-T1	Y (0.894)	FUN_000580-T1	Y (0.799)	FUN_000327-T1	Y (0.56)	FUN_000272-T1	Y (0.853)
Cytoplasmic effector	FUN_000572-T1	Y (0.891)	FUN_000779-T1	Y (0.673)	FUN_000378-T1	Y (0.673)	FUN_000659-T1	Y (0.652)
Cytoplasmic effector	FUN_000840-T1	Y (0.641)	FUN_000826-T1	Y (0.56)	FUN_000636-T1	Y (0.894)	FUN_000791-T1	Y (0.894)
Cytoplasmic effector	FUN_000877-T1	Y (0.692)	FUN_000854-T1	Y (0.894)	FUN_000723-T1	Y (0.891)	FUN_000911-T1	Y (0.893)
Cytoplasmic effector	FUN_001099-T1	Y (0.766)	FUN_001135-T1	Y (0.73)	FUN_000834-T1	Y (0.678)	FUN_000918-T1	Y (0.544)
Cytoplasmic effector	FUN_001113-T1	Y (0.726)	FUN_001181-T1	Y (0.795)	FUN_000897-T1	Y (0.824)	FUN_001339-T1	Y (0.73)
Cytoplasmic effector	FUN_001188-T1	Y (0.693)	FUN_001214-T1	Y (0.795)	FUN_001024-T1	Y (0.641)	FUN_001387-T1	Y (0.827)
Cytoplasmic effector	FUN_001274-T1	Y (0.56)	FUN_001498-T1	Y (0.854)	FUN_001072-T1	Y (0.644)	FUN_001435-T1	Y (0.611)
Cytoplasmic effector	FUN_001386-T1	Y (0.854)	FUN_001516-T1	Y (0.597)	FUN_001118-T1	Y (0.827)	FUN_001479-T1	Y (0.734)
Cytoplasmic effector	FUN_001403-T1	Y (0.597)	FUN_001751-T1	Y (0.693)	FUN_001162-T1	Y (0.73)	FUN_001515-T1	Y (0.54)
Cytoplasmic effector	FUN_001482-T1	Y (0.743)	FUN_001803-T1	Y (0.923)	FUN_001245-T1	Y (0.761)	FUN_001559-T1	Y (0.617)
Cytoplasmic effector	FUN_001684-T1	Y (0.87)	FUN_001943-T1	Y (0.87)	FUN_001290-T1	Y (0.692)	FUN_001644-T1	Y (0.656)
Cytoplasmic effector	FUN_001797-T1	Y (0.595)	FUN_001999-T1	Y (0.538)	FUN_001625-T1	Y (0.693)	FUN_001845-T1	Y (0.641)
Cytoplasmic effector	FUN_001984-T1	Y (0.504)	FUN_002314-T1	Y (0.656)	FUN_001674-T1	Y (0.814)	FUN_002335-T1	Y (0.693)
Cytoplasmic effector	FUN_002023-T1	Y (0.731)	FUN_002562-T1	Y (0.504)	FUN_001781-T1	Y (0.854)	FUN_002566-T1	Y (0.538)
Cytoplasmic effector	FUN_002069-T1	Y (0.639)	FUN_002811-T1	Y (0.814)	FUN_001798-T1	Y (0.597)	FUN_002580-T1	Y (0.795)
Cytoplasmic effector	FUN_002196-T1	Y (0.565)	FUN_002952-T1	Y (0.542)	FUN_001885-T1	Y (0.743)	FUN_002758-T1	Y (0.758)
Cytoplasmic effector	FUN_002370-T1	Y (0.656)	FUN_002991-T1	Y (0.565)	FUN_001934-T1	Y (0.708)	FUN_002872-T1	Y (0.594)
Cytoplasmic effector	FUN_002477-T1	Y (0.923)	FUN_003032-T1	Y (0.761)	FUN_001948-T1	Y (0.648)	FUN_003068-T1	Y (0.829)
Cytoplasmic effector	FUN_002684-T1	Y (0.644)	FUN_003034-T1	Y (0.544)	FUN_002182-T1	Y (0.923)	FUN_003275-T1	Y (0.921)
Cytoplasmic effector	FUN_002726-T1	Y (0.737)	FUN_003054-T1	Y (0.763)	FUN_002289-T1	Y (0.77)	FUN_003315-T1	Y (0.796)
Cytoplasmic effector	FUN_002820-T1	Y (0.639)	FUN_003146-T1	Y (0.809)	FUN_002417-T1	Y (0.731)	FUN_003407-T1	Y (0.673)
Cytoplasmic effector	FUN_002854-T1	Y (0.542)	FUN_003152-T1	Y (0.551)	FUN_002443-T1	Y (0.608)	FUN_003510-T1	Y (0.542)
Cytoplasmic effector	FUN_003027-T1	Y (0.607)	FUN_003499-T1	Y (0.554)	FUN_002490-T1	Y (0.892)	FUN_003548-T1	Y (0.536)
Cytoplasmic effector	FUN_003079-T1	Y (0.809)	FUN_003529-T1	Y (0.549)	FUN_002598-T1	Y (0.788)	FUN_003580-T1	Y (0.701)
Cytoplasmic effector	FUN_003084-T1	Y (0.551)	FUN_003536-T1	Y (0.893)	FUN_002740-T1	Y (0.656)	FUN_003721-T1	Y (0.581)
Cytoplasmic effector	FUN_003416-T1	Y (0.827)	FUN_003631-T1	Y (0.773)	FUN_003127-T1	Y (0.725)	FUN_003837-T1	Y (0.828)
Cytoplasmic effector	FUN_003567-T1	Y (0.676)	FUN_003640-T1	Y (0.595)	FUN_003133-T1	Y (0.868)	FUN_003902-T1	Y (0.621)
Cytoplasmic effector	FUN_003663-T1	Y (0.679)	FUN_003932-T1	Y (0.766)	FUN_003309-T1	Y (0.737)	FUN_004025-T1	Y (0.695)
Cytoplasmic effector	FUN_003802-T1	Y (0.554)	FUN_004159-T1	Y (0.828)	FUN_003329-T1	Y (0.829)	FUN_004099-T1	Y (0.93)
Cytoplasmic effector	FUN_003834-T1	Y (0.549)	FUN_004194-T1	Y (0.821)	FUN_003334-T1	Y (0.569)	FUN_004340-T1	Y (0.854)
Cytoplasmic effector	FUN_003842-T1	Y (0.893)	FUN_004211-T1	Y (0.839)	FUN_003401-T1	Y (0.639)	FUN_004373-T1	Y (0.684)
Cytoplasmic effector	FUN_004090-T1	Y (0.877)	FUN_004220-T1	Y (0.921)	FUN_003436-T1	Y (0.542)	FUN_004500-T1	Y (0.862)
Cytoplasmic effector	FUN_004147-T1	Y (0.839)	FUN_004236-T1	Y (0.868)	FUN_003501-T1	Y (0.809)	FUN_004881-T1	Y (0.708)
Cytoplasmic effector	FUN_004154-T1	Y (0.921)	FUN_004280-T1	Y (0.592)	FUN_003506-T1	Y (0.551)	FUN_005091-T1	Y (0.793)
Cytoplasmic effector	FUN_004170-T1	Y (0.868)	FUN_004464-T1	Y (0.849)	FUN_003546-T1	Y (0.612)	FUN_005111-T1	Y (0.544)
Cytoplasmic effector	FUN_004265-T1	Y (0.592)	FUN_004532-T1	Y (0.546)	FUN_003688-T1	Y (0.541)	FUN_005113-T1	Y (0.761)
Cytoplasmic effector	FUN_004306-T1	Y (0.828)	FUN_004588-T1	Y (0.845)	FUN_004087-T1	Y (0.554)	FUN_005267-T1	Y (0.871)
Cytoplasmic effector	FUN_004482-T1	Y (0.736)	FUN_004594-T1	Y (0.725)	FUN_004152-T1	Y (0.913)	FUN_005283-T1	Y (0.697)
Cytoplasmic effector	FUN_004603-T1	Y (0.868)	FUN_004671-T1	Y (0.809)	FUN_004160-T1	Y (0.549)	FUN_005285-T1	Y (0.56)
Cytoplasmic effector	FUN_004609-T1	Y (0.725)	FUN_004677-T1	Y (0.772)	FUN_004168-T1	Y (0.893)	FUN_005430-T1	Y (0.692)
Cytoplasmic effector	FUN_004713-T1	Y (0.577)	FUN_004945-T1	Y (0.895)	FUN_004303-T1	Y (0.595)	FUN_005446-T1	Y (0.691)
Cytoplasmic effector	FUN_004796-T1	Y (0.73)	FUN_005107-T1	Y (0.518)	FUN_004315-T1	Y (0.621)	FUN_005498-T1	Y (0.542)
Cytoplasmic effector	FUN_004917-T1	Y (0.612)	FUN_005154-T1	Y (0.891)	FUN_004524-T1	Y (0.766)	FUN_005535-T1	Y (0.756)
Cytoplasmic effector	FUN_005039-T1	Y (0.763)	FUN_005201-T1	Y (0.501)	FUN_004586-T1	Y (0.828)	FUN_005556-T1	Y (0.505)
Cytoplasmic effector	FUN_005189-T1	Y (0.518)	FUN_005334-T1	Y (0.883)	FUN_004602-T1	Y (0.592)	FUN_005591-T1	Y (0.833)
Cytoplasmic effector	FUN_005374-T1	Y (0.688)	FUN_005355-T1	Y (0.612)	FUN_004702-T1	Y (0.809)	FUN_005601-T1	Y (0.749)
Cytoplasmic effector	FUN_005965-T1	Y (0.758)	FUN_005359-T1	Y (0.888)	FUN_005026-T1	Y (0.688)	FUN_005627-T1	Y (0.599)
Cytoplasmic effector	FUN_006121-T1	Y (0.886)	FUN_005500-T1	Y (0.639)	FUN_005158-T1	Y (0.839)	FUN_005673-T1	Y (0.809)
Cytoplasmic effector	FUN_006141-T1	Y (0.544)	FUN_005862-T1	Y (0.758)	FUN_005165-T1	Y (0.921)	FUN_005688-T1	Y (0.792)
Cytoplasmic effector	FUN_006161-T1	Y (0.763)	FUN_006014-T1	Y (0.886)	FUN_005181-T1	Y (0.868)	FUN_005707-T1	Y (0.891)
Cytoplasmic effector	FUN_006417-T1	Y (0.824)	FUN_006234-T1	Y (0.751)	FUN_005212-T1	Y (0.877)	FUN_005936-T1	Y (0.854)
Cytoplasmic effector	FUN_006498-T1	Y (0.772)	FUN_006259-T1	Y (0.607)	FUN_005683-T1	Y (0.518)	FUN_005992-T1	Y (0.671)
Cytoplasmic effector	FUN_006504-T1	Y (0.809)	FUN_006449-T1	Y (0.743)	FUN_005740-T1	Y (0.579)	FUN_005995-T1	Y (0.76)
Cytoplasmic effector	FUN_006605-T1	Y (0.877)	FUN_006644-T1	Y (0.569)	FUN_005764-T1	Y (0.758)	FUN_006091-T1	Y (0.781)
Cytoplasmic effector	FUN_006645-T1	Y (0.749)	FUN_006674-T1	Y (0.659)	FUN_005930-T1	Y (0.888)	FUN_006179-T1	Y (0.607)
Cytoplasmic effector	FUN_006825-T1	Y (0.671)	FUN_006683-T1	Y (0.818)	FUN_006075-T1	Y (0.639)	FUN_006578-T1	Y (0.792)
Cytoplasmic effector	FUN_006828-T1	Y (0.737)	FUN_006686-T1	Y (0.721)	FUN_006088-T1	Y (0.667)	FUN_006617-T1	Y (0.554)
Cytoplasmic effector	FUN_006834-T1	Y (0.659)	FUN_006722-T1	Y (0.824)	FUN_006098-T1	Y (0.585)	FUN_006702-T1	Y (0.864)
Cytoplasmic effector	FUN_006843-T1	Y (0.818)	FUN_006774-T1	Y (0.726)	FUN_006571-T1	Y (0.886)	FUN_006714-T1	Y (0.527)
Cytoplasmic effector	FUN_006882-T1	Y (0.585)	FUN_006786-T1	Y (0.585)	FUN_006592-T1	Y (0.763)	FUN_006800-T1	Y (0.887)
Cytoplasmic effector	FUN_006996-T1	Y (0.527)	FUN_006805-T1	Y (0.504)	FUN_006612-T1	Y (0.544)	FUN_006852-T1	Y (0.831)
Cytoplasmic effector	FUN_007008-T1	Y (0.759)	FUN_006906-T1	Y (0.877)	FUN_006804-T1	Y (0.811)	FUN_006966-T1	Y (0.725)
Cytoplasmic effector	FUN_007072-T1	Y (0.691)	FUN_006909-T1	Y (0.759)	FUN_006836-T1	Y (0.607)	FUN_006972-T1	Y (0.867)
Cytoplasmic effector	FUN_007203-T1	Y (0.648)	FUN_006921-T1	Y (0.527)	FUN_007089-T1	Y (0.749)	FUN_007089-T1	Y (0.518)
Cytoplasmic effector	FUN_007216-T1	Y (0.708)	FUN_006950-T1	Y (0.648)	FUN_007136-T1	Y (0.818)	FUN_007129-T1	Y (0.624)
Cytoplasmic effector	FUN_007248-T1	Y (0.892)	FUN_006974-T1	Y (0.794)	FUN_007145-T1	Y (0.659)	FUN_007140-T1	Y (0.622)
Cytoplasmic effector	FUN_007331-T1	Y (0.587)	FUN_007014-T1	Y (0.749)	FUN_007207-T1	Y (0.759)	FUN_007283-T1	Y (0.809)
Cytoplasmic effector	FUN_007372-T1	Y (0.814)	FUN_007046-T1	Y (0.723)	FUN_007219-T1	Y (0.527)	FUN_007320-T1	Y (0.679)
Cytoplasmic effector	FUN_007582-T1	Y (0.755)	FUN_007049-T1	Y (0.671)	FUN_007369-T1	Y (0.726)	FUN_007410-T1	Y (0.577)
Cytoplasmic effector	FUN_007691-T1	Y (0.757)	FUN_007361-T1	Y (0.691)	FUN_007514-T1	Y (0.587)	FUN_007503-T1	Y (0.886)
Cytoplasmic effector	FUN_007698-T1	Y (0.525)	FUN_007445-T1	Y (0.758)	FUN_007542-T1	Y (0.704)	FUN_007725-T1	Y (0.951)
Cytoplasmic effector	FUN_007731-T1	Y (0.531)	FUN_007452-T1	Y (0.525)	FUN_007631-T1	Y (0.671)	FUN_008021-T1	Y (0.525)
Cytoplasmic effector	FUN_007815-T1	Y (0.648)	FUN_007480-T1	Y (0.531)	FUN_007634-T1	Y (0.737)	FUN_008116-T1	Y (0.736)
Cytoplasmic effector	FUN_007976-T1	Y (0.624)	FUN_007569-T1	Y (0.624)	FUN_007649-T1	Y (0.736)	FUN_008200-T1	Y (0.899)
Cytoplasmic effector	FUN_008093-T1	Y (0.862)	FUN_007619-T1	Y (0.755)	FUN_007741-T1	Y (0.531)	FUN_008253-T1	Y (0.824)
Cytoplasmic effector	FUN_008123-T1	Y (0.783)	FUN_007624-T1	Y (0.688)	FUN_007793-T1	Y (0.95)	FUN_008264-T1	Y (0.51)
Cytoplasmic effector	FUN_008304-T1	Y (0.673)	FUN_007867-T1	Y (0.902)	FUN_007873-T1	Y (0.758)	FUN_008499-T1	Y (0.863)
Cytoplasmic effector	FUN_008433-T1	Y (0.814)	FUN_007992-T1	Y (0.756)	FUN_007880-T1	Y (0.525)	FUN_008700-T1	Y (0.691)
Cytoplasmic effector	FUN_008481-T1	Y (0.921)	FUN_008100-T1	Y (0.862)	FUN_008046-T1	Y (0.648)	FUN_008718-T1	Y (0.688)
Cytoplasmic effector	FUN_008547-T1	Y (0.811)	FUN_008134-T1	Y (0.763)	FUN_008122-T1	Y (0.624)	FUN_008730-T1	Y (0.648)
Cytoplasmic effector	FUN_008705-T1	Y (0.684)	FUN_008240-T1	Y (0.622)	FUN_008293-T1	Y (0.783)	FUN_008749-T1	Y (0.641)
Cytoplasmic effector	FUN_008726-T1	Y (0.611)	FUN_008372-T1	Y (0.501)	FUN_008329-T1	Y (0.814)	FUN_008868-T1	Y (0.602)
Cytoplasmic effector	FUN_008848-T1	Y (0.542)	FUN_008382-T1	Y (0.814)	FUN_008346-T1	Y (0.862)	FUN_008966-T1	Y (0.914)
Cytoplasmic effector	FUN_008865-T1	Y (0.529)	FUN_008458-T1	Y (0.783)	FUN_008396-T1	Y (0.763)	FUN_009136-T1	Y (0.604)
Cytoplasmic effector	FUN_009143-T1	Y (0.597)	FUN_008514-T1	Y (0.811)	FUN_008504-T1	Y (0.562)	FUN_009177-T1	Y (0.729)
Cytoplasmic effector	FUN_009158-T1	Y (0.538)	FUN_008538-T1	Y (0.951)	FUN_008563-T1	Y (0.611)	FUN_009382-T1	Y (0.605)
Cytoplasmic effector	FUN_009337-T1	Y (0.756)	FUN_008711-T1	Y (0.641)	FUN_008637-T1	Y (0.951)	FUN_009399-T1	Y (0.811)
Cytoplasmic effector	FUN_009344-T1	Y (0.636)	FUN_008738-T1	Y (0.611)	FUN_008781-T1	Y (0.684)	FUN_009525-T1	Y (0.877)
Cytoplasmic effector	FUN_009386-T1	Y (0.594)	FUN_008771-T1	Y (0.684)	FUN_008827-T1	Y (0.542)	FUN_009649-T1	Y (0.648)
Cytoplasmic effector	FUN_009507-T1	Y (0.633)	FUN_008878-T1	Y (0.542)	FUN_008927-T1	Y (0.529)	FUN_009686-T1	Y (0.76)
Cytoplasmic effector	FUN_009559-T1	Y (0.724)	FUN_008932-T1	Y (0.529)	FUN_009009-T1	Y (0.871)	FUN_009758-T1	Y (0.674)
Cytoplasmic effector	FUN_009601-T1	Y (0.651)	FUN_009121-T1	Y (0.61)	FUN_009135-T1	Y (0.532)	FUN_009835-T1	Y (0.569)
Cytoplasmic effector	FUN_009655-T1	Y (0.829)	FUN_009179-T1	Y (0.597)	FUN_009224-T1	Y (0.597)	FUN_009867-T1	Y (0.594)
Cytoplasmic effector	FUN_009832-T1	Y (0.725)	FUN_009397-T1	Y (0.569)	FUN_009245-T1	Y (0.538)	FUN_009875-T1	Y (0.66)
Cytoplasmic effector	FUN_009872-T1	Y (0.792)	FUN_009468-T1	Y (0.871)	FUN_009404-T1	Y (0.756)	FUN_009901-T1	Y (0.828)
Cytoplasmic effector	FUN_009954-T1	Y (0.854)	FUN_009610-T1	Y (0.725)	FUN_009434-T1	Y (0.636)	FUN_010030-T1	Y (0.839)
Cytoplasmic effector	FUN_009965-T1	Y (0.658)	FUN_009621-T1	Y (0.633)	FUN_009501-T1	Y (0.594)	FUN_010038-T1	Y (0.902)
Cytoplasmic effector	FUN_009995-T1	Y (0.77)	FUN_009701-T1	Y (0.724)	FUN_009623-T1	Y (0.633)	FUN_010086-T1	Y (0.764)
Cytoplasmic effector	FUN_010004-T1	Y (0.536)	FUN_009702-T1	Y (0.959)	FUN_009658-T1	Y (0.724)	FUN_010123-T1	Y (0.679)
Cytoplasmic effector	FUN_010070-T1	Y (0.729)	FUN_009734-T1	Y (0.602)	FUN_009718-T1	Y (0.651)	FUN_010205-T1	Y (0.801)
Cytoplasmic effector	FUN_010330-T1	Y (0.704)	FUN_009840-T1	Y (0.857)	FUN_009840-T1	Y (0.792)	FUN_010220-T1	Y (0.531)
Cytoplasmic effector	FUN_010386-T1	Y (0.896)	FUN_009905-T1	Y (0.836)	FUN_009898-T1	Y (0.725)	FUN_010374-T1	Y (0.725)
Cytoplasmic effector	FUN_010510-T1	Y (0.902)	FUN_009986-T1	Y (0.676)	FUN_010015-T1	Y (0.854)	FUN_010432-T1	Y (0.755)
Cytoplasmic effector	FUN_010516-T1	Y (0.801)	FUN_010088-T1	Y (0.854)	FUN_010068-T1	Y (0.536)	FUN_010500-T1	Y (0.548)
Cytoplasmic effector	FUN_010543-T1	Y (0.93)	FUN_010116-T1	Y (0.667)	FUN_010114-T1	Y (0.658)	FUN_010506-T1	Y (0.659)
Cytoplasmic effector	FUN_010943-T1	Y (0.828)	FUN_010135-T1	Y (0.829)	FUN_010137-T1	Y (0.729)	FUN_010608-T1	Y (0.823)
Cytoplasmic effector	FUN_010969-T1	Y (0.594)	FUN_010147-T1	Y (0.536)	FUN_010164-T1	Y (0.755)	FUN_010732-T1	Y (0.762)
Cytoplasmic effector	FUN_010997-T1	Y (0.707)	FUN_010184-T1	Y (0.729)	FUN_010345-T1	Y (0.679)	FUN_010749-T1	Y (0.633)
Cytoplasmic effector	FUN_011103-T1	Y (0.899)	FUN_010296-T1	Y (0.845)	FUN_010529-T1	Y (0.928)	FUN_011023-T1	Y (0.594)
Cytoplasmic effector	FUN_011111-T1	Y (0.521)	FUN_010416-T1	Y (0.679)	FUN_010648-T1	Y (0.801)	FUN_011063-T1	Y (0.87)
Cytoplasmic effector	FUN_011152-T1	Y (0.598)	FUN_010419-T1	Y (0.86)	FUN_010667-T1	Y (0.902)	FUN_011078-T1	Y (0.703)
Cytoplasmic effector	FUN_011205-T1	Y (0.853)	FUN_010440-T1	Y (0.821)	FUN_010757-T1	Y (0.93)	FUN_011300-T1	Y (0.598)
Cytoplasmic effector	FUN_011271-T1	Y (0.581)	FUN_010467-T1	Y (0.658)	FUN_011045-T1	Y (0.828)	FUN_011338-T1	Y (0.521)
Cytoplasmic effector	FUN_011402-T1	Y (0.751)	FUN_010597-T1	Y (0.704)	FUN_011054-T1	Y (0.594)	FUN_011367-T1	Y (0.817)
Cytoplasmic effector	FUN_011417-T1	Y (0.569)	FUN_010677-T1	Y (0.731)	FUN_011071-T1	Y (0.707)	FUN_011552-T1	Y (0.759)
Cytoplasmic effector	FUN_011437-T1	Y (0.688)	FUN_010779-T1	Y (0.801)	FUN_011097-T1	Y (0.87)	FUN_011721-T1	Y (0.632)
Cytoplasmic effector	FUN_011466-T1	Y (0.759)	FUN_010802-T1	Y (0.928)	FUN_011261-T1	Y (0.598)	FUN_011748-T1	Y (0.621)
Cytoplasmic effector	FUN_011493-T1	Y (0.667)	FUN_010843-T1	Y (0.93)	FUN_011365-T1	Y (0.581)	FUN_011779-T1	Y (0.519)
Cytoplasmic effector	FUN_011516-T1	Y (0.796)	FUN_011123-T1	Y (0.828)	FUN_011468-T1	Y (0.751)	FUN_011803-T1	Y (0.836)
Cytoplasmic effector	FUN_011526-T1	Y (0.871)	FUN_011159-T1	Y (0.707)	FUN_011479-T1	Y (0.569)	FUN_011827-T1	Y (0.956)
Cytoplasmic effector	FUN_011636-T1	Y (0.641)	FUN_011175-T1	Y (0.594)	FUN_011508-T1	Y (0.688)	FUN_000441-T1	Y (0.784)
Cytoplasmic effector	FUN_011684-T1	Y (0.535)	FUN_011447-T1	Y (0.581)	FUN_011540-T1	Y (0.521)	FUN_000658-T1	Y (0.932)
Cytoplasmic effector	FUN_011732-T1	Y (0.912)	FUN_011457-T1	Y (0.6)	FUN_011571-T1	Y (0.535)	FUN_000758-T1	Y (0.855)
Cytoplasmic effector	FUN_011734-T1	Y (0.553)	FUN_011517-T1	Y (0.869)	FUN_011655-T1	Y (0.796)	FUN_000851-T1	Y (0.796)
Cytoplasmic effector	FUN_011793-T1	Y (0.621)	FUN_011537-T1	Y (0.598)	FUN_011674-T1	Y (0.759)	FUN_001522-T1	Y (0.921)
Cytoplasmic effector	FUN_011858-T1	Y (0.66)	FUN_011590-T1	Y (0.751)	FUN_011683-T1	Y (0.641)	FUN_001645-T1	Y (0.729)
Cytoplasmic effector	FUN_000860-T1	Y (0.866)	FUN_011619-T1	Y (0.569)	FUN_011693-T1	Y (0.853)	FUN_001908-T1	Y (0.658)
Cytoplasmic effector	FUN_001697-T1	Y (0.927)	FUN_011642-T1	Y (0.688)	FUN_011719-T1	Y (0.899)	FUN_001974-T1	Y (0.821)
Cytoplasmic effector	FUN_001983-T1	Y (0.759)	FUN_011734-T1	Y (0.594)	FUN_011772-T1	Y (0.912)	FUN_002094-T1	Y (0.926)
Cytoplasmic effector	FUN_002137-T1	Y (0.823)	FUN_011758-T1	Y (0.906)	FUN_011774-T1	Y (0.553)	FUN_002288-T1	Y (0.962)
Cytoplasmic effector	FUN_002161-T1	Y (0.828)	FUN_011800-T1	Y (0.521)	FUN_011883-T1	Y (0.66)	FUN_002754-T1	Y (0.854)
Cytoplasmic effector	FUN_002204-T1	Y (0.747)	FUN_011861-T1	Y (0.759)	FUN_001041-T1	Y (0.784)	FUN_002947-T1	Y (0.732)
Cytoplasmic effector	FUN_002215-T1	Y (0.818)	FUN_011870-T1	Y (0.641)	FUN_001163-T1	Y (0.891)	FUN_002967-T1	Y (0.888)
Cytoplasmic effector	FUN_002369-T1	Y (0.74)	FUN_011909-T1	Y (0.796)	FUN_001307-T1	Y (0.866)	FUN_003040-T1	Y (0.818)
Cytoplasmic effector	FUN_003086-T1	Y (0.959)	FUN_011920-T1	Y (0.776)	FUN_001949-T1	Y (0.932)	FUN_003133-T1	Y (0.855)
Cytoplasmic effector	FUN_003273-T1	Y (0.796)	FUN_011964-T1	Y (0.899)	FUN_001965-T1	Y (0.927)	FUN_003861-T1	Y (0.867)
Cytoplasmic effector	FUN_003483-T1	Y (0.834)	FUN_012022-T1	Y (0.553)	FUN_002284-T1	Y (0.866)	FUN_003911-T1	Y (0.589)
Cytoplasmic effector	FUN_003580-T1	Y (0.982)	FUN_012118-T1	Y (0.621)	FUN_002459-T1	Y (0.759)	FUN_004041-T1	Y (0.763)
Cytoplasmic effector	FUN_004256-T1	Y (0.66)	FUN_012126-T1	Y (0.66)	FUN_002557-T1	Y (0.828)	FUN_004292-T1	Y (0.708)
Cytoplasmic effector	FUN_004605-T1	Y (0.863)	FUN_012132-T1	Y (0.615)	FUN_002582-T1	Y (0.823)	FUN_005043-T1	Y (0.893)
Cytoplasmic effector	FUN_004795-T1	Y (0.891)	FUN_000069-T1	Y (0.784)	FUN_002590-T1	Y (0.863)	FUN_005090-T1	Y (0.925)
Cytoplasmic effector	FUN_004885-T1	Y (0.93)	FUN_000892-T1	Y (0.855)	FUN_002741-T1	Y (0.74)	FUN_005153-T1	Y (0.93)
Cytoplasmic effector	FUN_004981-T1	Y (0.908)	FUN_001134-T1	Y (0.897)	FUN_003131-T1	Y (0.863)	FUN_005177-T1	Y (0.898)
Cytoplasmic effector	FUN_005119-T1	Y (0.889)	FUN_001268-T1	Y (0.939)	FUN_003343-T1	Y (0.811)	FUN_005214-T1	Y (0.926)
Cytoplasmic effector	FUN_005152-T1	Y (0.821)	FUN_002074-T1	Y (0.866)	FUN_003446-T1	Y (0.818)	FUN_005236-T1	Y (0.8)
Cytoplasmic effector	FUN_005581-T1	Y (0.811)	FUN_002204-T1	Y (0.823)	FUN_003457-T1	Y (0.747)	FUN_005429-T1	Y (0.915)
Cytoplasmic effector	FUN_005746-T1	Y (0.789)	FUN_002228-T1	Y (0.828)	FUN_003508-T1	Y (0.959)	FUN_005558-T1	Y (0.959)
Cytoplasmic effector	FUN_005948-T1	Y (0.829)	FUN_002315-T1	Y (0.74)	FUN_003731-T1	Y (0.796)	FUN_005668-T1	Y (0.6)
Cytoplasmic effector	FUN_005968-T1	Y (0.854)	FUN_002610-T1	Y (0.951)	FUN_004148-T1	Y (0.95)	FUN_005961-T1	Y (0.949)
Cytoplasmic effector	FUN_006031-T1	Y (0.935)	FUN_002999-T1	Y (0.747)	FUN_004593-T1	Y (0.659)	FUN_006149-T1	Y (0.78)
Cytoplasmic effector	FUN_006045-T1	Y (0.612)	FUN_003011-T1	Y (0.818)	FUN_004707-T1	Y (0.616)	FUN_006467-T1	Y (0.747)
Cytoplasmic effector	FUN_006056-T1	Y (0.887)	FUN_003055-T1	Y (0.93)	FUN_004745-T1	Y (0.747)	FUN_006942-T1	Y (0.949)
Cytoplasmic effector	FUN_006162-T1	Y (0.93)	FUN_003154-T1	Y (0.959)	FUN_005096-T1	Y (0.884)	FUN_006970-T1	Y (0.83)
Cytoplasmic effector	FUN_006235-T1	Y (0.816)	FUN_003183-T1	Y (0.796)	FUN_005380-T1	Y (0.93)	FUN_007020-T1	Y (0.888)
Cytoplasmic effector	FUN_006236-T1	Y (0.939)	FUN_003971-T1	Y (0.919)	FUN_005402-T1	Y (0.834)	FUN_007057-T1	Y (0.831)
Cytoplasmic effector	FUN_006360-T1	Y (0.747)	FUN_004136-T1	Y (0.867)	FUN_005443-T1	Y (0.908)	FUN_007070-T1	Y (0.682)
Cytoplasmic effector	FUN_006466-T1	Y (0.888)	FUN_004288-T1	Y (0.659)	FUN_005634-T1	Y (0.821)	FUN_007227-T1	Y (0.83)
Cytoplasmic effector	FUN_006477-T1	Y (0.979)	FUN_004329-T1	Y (0.95)	FUN_005761-T1	Y (0.854)	FUN_007278-T1	Y (0.758)
Cytoplasmic effector	FUN_006487-T1	Y (0.744)	FUN_004406-T1	Y (0.923)	FUN_006591-T1	Y (0.93)	FUN_007424-T1	Y (0.899)
Cytoplasmic effector	FUN_006499-T1	Y (0.616)	FUN_004564-T1	Y (0.682)	FUN_006762-T1	Y (0.744)	FUN_007609-T1	Y (0.783)
Cytoplasmic effector	FUN_006574-T1	Y (0.776)	FUN_004590-T1	Y (0.863)	FUN_006772-T1	Y (0.979)	FUN_007851-T1	Y (0.917)
Cytoplasmic effector	FUN_006757-T1	Y (0.926)	FUN_004676-T1	Y (0.616)	FUN_006783-T1	Y (0.888)	FUN_008034-T1	Y (0.954)
Cytoplasmic effector	FUN_006775-T1	Y (0.95)	FUN_004850-T1	Y (0.93)	FUN_006813-T1	Y (0.926)	FUN_008513-T1	Y (0.823)
Cytoplasmic effector	FUN_007202-T1	Y (0.932)	FUN_004897-T1	Y (0.908)	FUN_006916-T1	Y (0.816)	FUN_008528-T1	Y (0.884)
Cytoplasmic effector	FUN_007276-T1	Y (0.939)	FUN_005072-T1	Y (0.821)	FUN_006965-T1	Y (0.776)	FUN_008546-T1	Y (0.816)
Cytoplasmic effector	FUN_007489-T1	Y (0.917)	FUN_005866-T1	Y (0.854)	FUN_007071-T1	Y (0.982)	FUN_008711-T1	Y (0.982)
Cytoplasmic effector	FUN_007783-T1	Y (0.701)	FUN_005903-T1	Y (0.927)	FUN_007305-T1	Y (0.889)	FUN_008873-T1	Y (0.866)
Cytoplasmic effector	FUN_007804-T1	Y (0.783)	FUN_006074-T1	Y (0.939)	FUN_007344-T1	Y (0.956)	FUN_009108-T1	Y (0.939)
Cytoplasmic effector	FUN_008438-T1	Y (0.758)	FUN_006192-T1	Y (0.747)	FUN_007495-T1	Y (0.939)	FUN_009155-T1	Y (0.776)
Cytoplasmic effector	FUN_008541-T1	Y (0.784)	FUN_006389-T1	Y (0.744)	FUN_007716-T1	Y (0.917)	FUN_009307-T1	Y (0.834)
Cytoplasmic effector	FUN_008594-T1	Y (0.602)	FUN_006398-T1	Y (0.979)	FUN_007951-T1	Y (0.789)	FUN_009606-T1	Y (0.892)
Cytoplasmic effector	FUN_008858-T1	Y (0.921)	FUN_006409-T1	Y (0.888)	FUN_007977-T1	Y (0.783)	FUN_009820-T1	Y (0.809)
Cytoplasmic effector	FUN_008918-T1	Y (0.602)	FUN_006509-T1	Y (0.816)	FUN_008194-T1	Y (0.935)	FUN_009825-T1	Y (0.798)
Cytoplasmic effector	FUN_009052-T1	Y (0.888)	FUN_006513-T1	Y (0.834)	FUN_008324-T1	Y (0.758)	FUN_010301-T1	Y (0.789)
Cytoplasmic effector	FUN_009381-T1	Y (0.665)	FUN_006556-T1	Y (0.776)	FUN_008476-T1	Y (0.701)	FUN_010539-T1	Y (0.924)
Cytoplasmic effector	FUN_009505-T1	Y (0.686)	FUN_006647-T1	Y (0.78)	FUN_008933-T1	Y (0.921)	FUN_010571-T1	Y (0.887)
Cytoplasmic effector	FUN_009788-T1	Y (0.896)	FUN_006983-T1	Y (0.889)	FUN_009041-T1	Y (0.888)	FUN_010660-T1	Y (0.956)
Cytoplasmic effector	FUN_009834-T1	Y (0.889)	FUN_007102-T1	Y (0.917)	FUN_009208-T1	Y (0.665)	FUN_010747-T1	Y (0.685)
Cytoplasmic effector	FUN_010000-T1	Y (0.866)	FUN_007107-T1	Y (0.926)	FUN_009621-T1	Y (0.685)	FUN_010756-T1	Y (0.877)
Cytoplasmic effector	FUN_010202-T1	Y (0.956)	FUN_007152-T1	Y (0.884)	FUN_009863-T1	Y (0.896)	FUN_011486-T1	Y (0.727)
Cytoplasmic effector	FUN_010603-T1	Y (0.884)	FUN_007186-T1	Y (0.8)	FUN_009896-T1	Y (0.889)	FUN_011511-T1	Y (0.918)
Cytoplasmic effector	FUN_010703-T1	Y (0.867)	FUN_007687-T1	Y (0.789)	FUN_009949-T1	Y (0.887)	FUN_011548-T1	Y (0.565)
Cytoplasmic effector	FUN_010818-T1	Y (0.577)	FUN_007701-T1	Y (0.935)	FUN_009975-T1	Y (0.78)	FUN_011560-T1	Y (0.889)
Cytoplasmic effector	FUN_011009-T1	Y (0.83)	FUN_007850-T1	Y (0.665)	FUN_010199-T1	Y (0.801)	FUN_011750-T1	Y (0.716)
Cytoplasmic effector	FUN_011054-T1	Y (0.954)	FUN_008339-T1	Y (0.888)	FUN_010681-T1	Y (0.83)	-	-
Cytoplasmic effector	FUN_011129-T1	Y (0.898)	FUN_008377-T1	Y (0.698)	FUN_010832-T1	Y (0.867)	-	-
Cytoplasmic effector	FUN_011334-T1	Y (0.892)	FUN_008585-T1	Y (0.602)	FUN_010862-T1	Y (0.939)	-	-
Cytoplasmic effector	FUN_011783-T1	Y (0.856)	FUN_008940-T1	Y (0.921)	FUN_011141-T1	Y (0.954)	-	-
Cytoplasmic effector	FUN_011795-T1	Y (0.716)	FUN_009126-T1	Y (0.759)	FUN_011221-T1	Y (0.898)	-	-
Cytoplasmic effector	FUN_011840-T1	Y (0.565)	FUN_009366-T1	Y (0.783)	FUN_011319-T1	Y (0.577)	-	-
Cytoplasmic effector	-	-	FUN_009406-T1	Y (0.811)	FUN_011332-T1	Y (0.892)	-	-
Cytoplasmic effector	-	-	FUN_009608-T1	Y (0.879)	FUN_011868-T1	Y (0.565)	-	-
Cytoplasmic effector	-	-	FUN_009619-T1	Y (0.676)	-	-	-	-
Cytoplasmic effector	-	-	FUN_009729-T1	Y (0.866)	-	-	-	-
Cytoplasmic effector	-	-	FUN_009911-T1	Y (0.896)	-	-	-	-
Cytoplasmic effector	-	-	FUN_009948-T1	Y (0.831)	-	-	-	-
Cytoplasmic effector	-	-	FUN_010022-T1	Y (0.887)	-	-	-	-
Cytoplasmic effector	-	-	FUN_010099-T1	Y (0.982)	-	-	-	-
Cytoplasmic effector	-	-	FUN_010349-T1	Y (0.957)	-	-	-	-
Cytoplasmic effector	-	-	FUN_010627-T1	Y (0.877)	-	-	-	-
Cytoplasmic effector	-	-	FUN_010929-T1	Y (0.867)	-	-	-	-
Cytoplasmic effector	-	-	FUN_011166-T1	Y (0.83)	-	-	-	-
Cytoplasmic effector	-	-	FUN_011224-T1	Y (0.954)	-	-	-	-
Cytoplasmic effector	-	-	FUN_011299-T1	Y (0.898)	-	-	-	-
Cytoplasmic effector	-	-	FUN_011381-T1	Y (0.892)	-	-	-	-
Cytoplasmic effector	-	-	FUN_011561-T1	Y (0.577)	-	-	-	-
Cytoplasmic effector	-	-	FUN_011804-T1	Y (0.856)	-	-	-	-
Cytoplasmic effector	-	-	FUN_012020-T1	Y (0.713)	-	-	-	-
Cytoplasmic effector	-	-	FUN_012116-T1	Y (0.716)	-	-	-	-
Cytoplasmic effector	-	-	FUN_012125-T1	Y (0.565)	-	-	-	-
