# Supplementary material for: Comparative Genomic Analyses of Colletotrichum lindemuthianum Pathotypes with Different Virulence Levels and Lifestyles
Source: J Fungi (Basel). 2024 Sep 13;10(9):651. doi: 10.3390/jof10090651 (PMC11432805; doi:10.3390/jof10090651)
Supplement: Supplementary file 1 [file jof-10-00651-s001.zip › Supplementary Table S7.xlsx]

## Sheet: Table S7. Virulence factors in 
Table S7. Virulence factors in C. lindemuthianum pahtotypes
InterPro ID	Virulence factor	P0	P1088	P1472	P2395	Colletotrichum	Mutant Phenotype
E3QSY2	Potassium ion channel Yvc1	1	1	1	1	C. graminicola	unaffected pathogenicity
A0A0D5BX39	Plasma membrane ATPase	1	1	1	1	C. higginsianum	Loss of pathogenicity
E3QPY3	AMP-binding enzyme	1	1	1	1	C. graminicola	Reduced virulence
Q5D1P9	Key lime pathogenicity protein	1	1	1	1	C. acutatum	Loss of pathogenicity
Q9UW09	Mitogen-activated protein kinase CMK1 gene	1	1	1	1	C. lagenarium	Loss of pathogenicity
E3QXS6	Nonselective cation channel	1	1	1	1	C. graminicola	unaffected pathogenicity
A0A1B7Y7A9	Hexose transporter	1	1	1	1	C. higginsianum	unaffected pathogenicity
E3QI14	1,3-beta-glucan synthase GLS1 gene	1	1	1	1	C. graminicola	Reduced virulence
A0A2P1E328	RGS1 Negative regulation of signal transduction	1	1	1	1	C. gloeosporioides	Reduced virulence
N4W395	Protein byr4 GTPase activator activity	1	1	1	1	C. orbiculare	Reduced virulence
N4VBG2	Cell morphogenesis protein PAG1	1	1	1	1	C. orbiculare	Reduced virulence
H6ULV1	NAD-specific glutamate dehydrogenase GDH2 gene	1	1	1	1	C. gloeosporioides	Reduced virulence
Q8TFN4	Chitin synthase CHSV gene	1	1	1	1	C. graminicola	Reduced virulence
H1UYP0	Glucose transporter rco-3	1	1	1	1	C. higginsianum	Reduced virulence
Q75T35	Adenylate cyclase CAC1 gene	1	1	1	1	C. lagenarium	Loss of pathogenicity
L2FK23	Fimbrin Fim1 gene	1	1	1	1	C. fructicola	Reduced virulence
H1VJG6	Hexose transporter	1	1	1	1	C. higginsianum	unaffected pathogenicity
E3QFA6	S1/P1 Nuclease	1	1	1	1	C. graminicola	unaffected pathogenicity
A0A1P8DAB0	C2H2 finger domain transcription factor crzA crzA gene	1	1	1	1	C. gloeosporioides	Reduced virulence
H1UV33	RasGEF domain-containing protein	1	1	1	1	C. higginsianum	Reduced virulence
Q9HG15	Putative GAL4-like transcriptional activator CLTA1 gene	1	1	1	1	C. lindemuthianum	Loss of pathogenicity
P79068	Polyketide synthase PKS1 gene	1	1	1	1	C. lagenarium	Reduced virulence
Q9C1E9	Peroxisomal ATPAse PEX6	1	1	1	1	C. orbiculare	Loss of pathogenicity
O93841	CHIP6 GT1 Sterol Glycosiltransferase	1	1	1	1	C. gloeosporioides	Reduced virulence
Q8J1X6	Major nitrogen regulatory protein clnr1 gene	1	1	1	1	C. lindemuthianum	Loss of pathogenicity
E3QHX9	UDP-glucose: Glycoprotein glucotransferase	1	1	1	1	C. graminicola	Reduced virulence
Q8J286	CLAP1 copper transporting ATPase	1	1	1	1	C. lindemuthianum	Loss of pathogenicity
N4VLC7	Threonine synthase thrc gene	1	1	1	1	C. orbiculare	Reduced virulence
C6ZRH8	Oligopeptide transporter OPT-like protein OPT1 gene	1	1	1	1	C. aeschynomenes	Reduced virulence
A0A2I7YRH9	ZF1 DNA-binding TF, RNA polymerase specific	1	1	1	1	C. gloeosporioides	Reduced virulence
D5LHI2	Histidine kinase class IV slnCl1 gene	1	1	1	1	C. lindemuthianum	Reduced virulence
A0A1B7Y872	Hexose transporter	1	1	1	1	C. higginsianum	unaffected pathogenicity
Q70YY7	Ste12-like transcription factor CLSTE12 gene	1	1	1		C. lindemuthianum	Loss of pathogenicity
Q8TFN5	Chitin synthase CHSIII	1	1	1		C. graminicola	unaffected pathogenicity
Q8X125	Mitogen-activated protein kinase MAF1 gene	1	1	1		C. lagenarium	Reduced virulence
J7MF98	Laccase LAC2	1	1	1		C. orbiculare	Reduced virulence
E3QRA4	Multicopper oxidase	1	1	1		C. graminicola	Reduced virulence
E3QJS8	WD domain-containing protein calmodulin binding	1		1	1	C. graminicola	Reduced virulence
A0A1B7XWH6	Hexose transporter	1	1			C. higginsianum	Reduced virulence
O59939	Pectate lyase PLB	1	1			C. gloeosporioides	Reduced virulence
E3Q2L6	N-acetylglucosaminylphosphatidylinositol deacetylase	1		1		C. graminicola	Loss of pathogenicity
T0LLS6	GTP-binding protein rhoA	1			1	C. gloeosporioides	Reduced virulence
E3QNW8	Beta-1,3-glucan-binding protein	1			1	C. graminicola	Reduced virulence
Q9UUS8	Hard surface induced protein 3 chip3 gene		1		1	C. gloeosporioides	unaffected pathogenicity
O43115	DN3 signal		1		1	C. gloeosporioides	Loss of pathogenicity
G8AA67	Pectate lyase CcpelA gene		1			C. coccodes	reduced virulence/hypervirulence
Q1HA66	Tip elongation aberrant protein 1 ClaKEL2 gene			1		C. lagenarium	Reduced virulence
O43117	Nitrogen starvation-induced glutamine rich protein				1	C. gloeosporioides	unaffected pathogenicity
Q8TFN6	Chitin synthase CHSI gene				1	C. graminicola	unaffected pathogenicity
Q75T36	Catalytic subunit of cAMP-dependent protein kinase CPK1 gene				1	C. lagenarium	Loss of pathogenicity
E3QFA7	Pathogenicity cluster 5 protein d CLU5d gene				1	C. graminicola	Reduced virulence
